# Supplementary material for: Social stress increases expression of hemoglobin genes in mouse prefrontal cortex
Source: BMC Neurosci. 2014 Dec 4;15:130. doi: 10.1186/s12868-014-0130-6 (PMC4269175; doi:10.1186/s12868-014-0130-6)
Supplement: Additional file 1: — Complete list of genes that were significantly up - or down-regulated by social stress. [file 12868_2014_130_MOESM1_ESM.xls]

## Sheet: Prefrontal stress vs control
Probe Name	Gene Name	Gene Description	Systematic Name	1 day of stress		8 days of stress		13 days of stress		13 stress + 5 recovery		Cluster
				logFC	adj P Val	logFC	adj P Val	logFC	adj P Val	logFC	adj P Val
A_51_P201884	Dsp	Desmoplakin	NM_023842	NA	NA	-0.677559	0.0449205	NA	NA	NA	NA	1
A_52_P123292	Smok3b	Sperm motility kinase 3B	NM_001039889	NA	NA	-0.723598	0.0449205	NA	NA	NA	NA	1
A_55_P2002802	Usp17l5	Ubiquitin specific peptidase 17-like 5	ENSMUST00000106892	NA	NA	-0.893816	0.0180254	NA	NA	NA	NA	1
A_55_P1959148	Gm13119	Gene model 13119, (NCBI)	NM_001034101	NA	NA	0.587051	0.0344682	NA	NA	NA	NA	2
A_51_P271984	Tmem45b	Transmembrane protein 45b	NM_144936	NA	NA	-0.522162	0.0192775	NA	NA	NA	NA	2
A_52_P562267	9130409I23Rik	RIKEN cDNA 9130409I23 gene	NM_001033819	NA	NA	-0.784937	0.0441477	NA	NA	NA	NA	2
A_55_P1955488	A_55_P1955488	Agilent Probe A_55_P1955488	A_55_P1955488	NA	NA	-0.712386	0.0275234	NA	NA	NA	NA	2
A_55_P2112529	A_55_P2112529	Agilent Probe A_55_P2112529	A_55_P2112529	NA	NA	-0.573839	0.0304272	NA	NA	NA	NA	2
A_55_P1980847	AY056585	AY056585	AY056585	NA	NA	-0.643246	0.0267674	NA	NA	NA	NA	2
A_55_P2045896	Gdnf	Glial cell line derived neurotrophic factor	NM_010275	NA	NA	0.930994	0.00867592	NA	NA	NA	NA	2
A_55_P1959022	Bmp4	Bone morphogenetic protein 4	NM_007554	NA	NA	-1.33109	0.00398353	NA	NA	NA	NA	2
A_55_P1979904	Mup9	Major urinary protein 9	NM_001126319	NA	NA	1.39727	0.00864324	NA	NA	NA	NA	2
A_55_P2020398	Gm8765	Gene model 8765, (NCBI)	NM_001244649	NA	NA	0.806329	0.00398353	NA	NA	NA	NA	2
A_55_P2031001	Olfr325	Olfactory receptor 325	NM_207153	NA	NA	0.630443	0.0266837	NA	NA	NA	NA	2
A_55_P2005838	5730590G19Rik	RIKEN cDNA 5730590G19 gene	NM_029835	NA	NA	0.708478	0.0153469	NA	NA	NA	NA	2
A_52_P65084	Barhl1	BarH-like 1 (Drosophila)	NM_019446	NA	NA	-1.01943	0.0325977	NA	NA	NA	NA	2
A_52_P441954	Ovol1	OVO homolog-like 1 (Drosophila)	NM_019935	NA	NA	1.09843	0.00867592	NA	NA	NA	NA	2
A_55_P2001408	Olfr397	Olfactory receptor 397	NM_146346	-0.800768	0.0175481	NA	NA	NA	NA	NA	NA	2
A_55_P2068213	AK145555	AK145555	AK145555	NA	NA	0.749635	0.0105359	NA	NA	NA	NA	2
A_55_P2147036	A_55_P2147036	Agilent Probe A_55_P2147036	A_55_P2147036	NA	NA	1.08082	0.0304272	NA	NA	NA	NA	2
A_52_P659470	Rgs9bp	Regulator of G-protein signalling 9 binding protein	NM_145840	NA	NA	1.47621	0.0210126	NA	NA	NA	NA	2
A_52_P559140	ENSMUST00000103319	ENSMUST00000103319	ENSMUST00000103319	NA	NA	1.00194	0.0214109	NA	NA	NA	NA	2
A_52_P619919	Nipsnap3a	Nipsnap homolog 3A (C. elegans)	NM_028529	NA	NA	1.06043	0.0336158	NA	NA	NA	NA	2
A_55_P2114834	TC1713419	TC1713419	TC1713419	0.836295	0.0146596	NA	NA	NA	NA	NA	NA	2
A_52_P1190151	ENSMUST00000103328	ENSMUST00000103328	ENSMUST00000103328	NA	NA	-0.716506	0.00594562	NA	NA	NA	NA	2
A_55_P1988253	Vmn2r106	Vomeronasal 2 receptor 106	NM_001104568	NA	NA	0.579817	0.0449205	NA	NA	NA	NA	2
A_51_P181286	Cd69	CD69 antigen	NM_001033122	NA	NA	0.540216	0.0242171	NA	NA	NA	NA	2
A_52_P140005	Nipal1	NIPA-like domain containing 1	NM_001081205	NA	NA	0.86561	0.00867592	NA	NA	NA	NA	2
A_51_P435489	1700007I08Rik	Actin-like 10	NM_001171640	NA	NA	0.903096	0.0253203	NA	NA	NA	NA	2
A_52_P202384	Ccdc146	Coiled-coil domain containing 146	NM_029195	NA	NA	-0.71148	0.0139626	NA	NA	NA	NA	2
A_55_P2035029	A_55_P2035029	Agilent Probe A_55_P2035029	A_55_P2035029	NA	NA	0.844079	0.00138519	NA	NA	NA	NA	2
A_55_P2146703	ENSMUST00000053319	ENSMUST00000053319	ENSMUST00000053319	NA	NA	-0.712905	0.00398353	NA	NA	NA	NA	2
A_55_P2145084	A_55_P2145084	Agilent Probe A_55_P2145084	A_55_P2145084	NA	NA	0.915922	0.0131975	NA	NA	NA	NA	2
A_52_P77080	Gypa	Glycophorin A	NM_010369	NA	NA	-0.641006	0.0046535	NA	NA	NA	NA	2
A_55_P2163498	Wdr52	WD repeat domain 52	NM_001033247	NA	NA	0.526985	0.0334479	NA	NA	NA	NA	2
A_66_P108451	A_66_P108451	Agilent Probe A_66_P108451	A_66_P108451	NA	NA	0.843903	0.0412311	NA	NA	NA	NA	2
A_55_P1967491	Zmynd15	Zinc finger, MYND-type containing 15	NM_001029929	NA	NA	0.622679	0.0275056	NA	NA	NA	NA	2
A_51_P231320	Mmp8	Matrix metallopeptidase 8	NM_008611	NA	NA	-0.949776	0.0130594	NA	NA	NA	NA	2
A_55_P2186494	Spint3	Serine peptidase inhibitor, Kunitz type, 3	NM_001177401	NA	NA	0.867866	0.00396751	NA	NA	NA	NA	2
A_52_P533040	Olfr805	Olfactory receptor 805	NM_146555	0.803848	0.0167628	NA	NA	NA	NA	NA	NA	2
A_55_P2125786	Lrrc8e	Leucine rich repeat containing 8 family, member E	NM_028175	0.77452	0.023742	0.796071	0.033971	NA	NA	NA	NA	2
A_55_P1960376	Cd209e	CD209e antigen	NM_130905	NA	NA	-0.672706	0.0403942	NA	NA	NA	NA	2
A_55_P2104528	AW519498	AW519498	AW519498	NA	NA	0.531834	0.0104055	NA	NA	NA	NA	2
A_52_P236755	B3gat2	Beta-1,3-glucuronyltransferase 2 (glucuronosyltransferase S)	NM_172124	NA	NA	0.552102	0.0089612	NA	NA	NA	NA	2
A_55_P2028873	Dsg4	Desmoglein 4	NM_181564	NA	NA	1.24805	0.00222779	NA	NA	NA	NA	2
A_55_P2008091	Vmn2r91	Vomeronasal 2 receptor 91	NM_001104540	NA	NA	-0.851009	0.0131975	NA	NA	NA	NA	2
A_55_P2352344	Gm12575	Gene model 12575, (NCBI)	AK040863	NA	NA	0.617145	0.00555996	NA	NA	NA	NA	2
A_55_P2062324	LOC100048661	LOC100048661	XR_142440	NA	NA	0.601261	0.027784	NA	NA	NA	NA	2
A_51_P487818	Fabp1	Fatty acid binding protein 1, liver	NM_017399	NA	NA	1.18807	0.0164959	NA	NA	NA	NA	2
A_55_P1962334	Trim71	Tripartite motif-containing 71	NM_001042503	NA	NA	-0.664068	0.00766162	NA	NA	NA	NA	2
A_55_P1987403	LOC100048884	LOC100048884	NM_001199333	NA	NA	1.09573	0.00864324	NA	NA	NA	NA	2
A_55_P2043639	Rpl6	Ribosomal protein L6	NM_011290	NA	NA	-0.840309	0.00342725	NA	NA	NA	NA	2
A_51_P328442	Zfp423	Zinc finger protein 423	NM_033327	NA	NA	-0.579725	0.0312303	NA	NA	NA	NA	2
A_55_P2269700	Ccdc163	Coiled-coil domain containing 163	NM_026714	NA	NA	-0.824883	0.0253203	NA	NA	NA	NA	2
A_51_P397437	Prss46	Protease, serine 46	NM_183103	NA	NA	0.830529	0.025741	NA	NA	NA	NA	2
A_51_P358574	Pdzd3	PDZ domain containing 3	NM_133226	NA	NA	-1.33589	0.000179175	NA	NA	NA	NA	2
A_52_P121753	4930504O13Rik	RIKEN cDNA 4930504O13 gene	NM_207527	NA	NA	-3.8089	0.000154939	NA	NA	NA	NA	2
A_55_P1989116	ENSMUST00000103594	ENSMUST00000103594	ENSMUST00000103594	NA	NA	-0.782158	0.000814787	NA	NA	NA	NA	2
A_51_P377377	ENSMUST00000101090	ENSMUST00000101090	ENSMUST00000101090	NA	NA	-0.867566	0.00148351	NA	NA	NA	NA	2
A_55_P1974080	Mup19	Major urinary protein 19	NM_001135127	NA	NA	0.989484	0.00261718	NA	NA	NA	NA	2
A_55_P2026809	Barhl2	BarH-like 2 (Drosophila)	NM_001005477	NA	NA	-1.89157	0.000869517	NA	NA	NA	NA	2
A_55_P2133032	Kirrel3	Kin of IRRE like 3 (Drosophila)	NM_001190914	NA	NA	-0.81266	0.00148351	NA	NA	NA	NA	2
A_55_P2421222	4933408J17Rik	RIKEN cDNA 4933408J17 gene	NR_045810	NA	NA	-1.42305	0.000171266	NA	NA	NA	NA	2
A_55_P2057786	Rft1	RFT1 homolog (S. cerevisiae)	NM_177815	NA	NA	-0.504276	0.00261718	NA	NA	NA	NA	2
A_55_P2010093	Mup4	Major urinary protein 4	NM_008648	NA	NA	0.568869	0.00693099	NA	NA	NA	NA	2
A_55_P2076196	Mup17	Major urinary protein 17	NM_001200006	NA	NA	1.06312	0.00292369	NA	NA	NA	NA	2
A_55_P2165984	Olfr8	Olfactory receptor 8	NM_207201	NA	NA	1.17655	0.000799032	NA	NA	NA	NA	2
A_51_P431329	Car3	Carbonic anhydrase 3	NM_007606	NA	NA	0.795739	0.00594364	NA	NA	NA	NA	2
A_55_P2035182	Pcdh9	Protocadherin 9	NM_001081377	NA	NA	-0.863361	0.000154939	NA	NA	NA	NA	2
A_55_P2079552	4930524N10Rik	RIKEN cDNA 4930524N10 gene	NM_001256259	NA	NA	1.78401	0.00168605	NA	NA	NA	NA	2
A_52_P362917	Pfkfb3	6-phosphofructo-2-kinase/fructose-2,6-biphosphatase 3	NM_133232	NA	NA	-0.678994	0.00594364	NA	NA	NA	NA	2
A_55_P2182172	Mnx1	Motor neuron and pancreas homeobox 1	ENSMUST00000001608	NA	NA	1.69415	0.00614548	NA	NA	NA	NA	2
A_55_P2234889	TC1669239	TC1669239	TC1669239	NA	NA	0.713999	0.00398353	NA	NA	NA	NA	2
A_55_P2092717	Trim43b	Tripartite motif-containing 43B	NM_001170884	NA	NA	0.509314	0.00594364	NA	NA	NA	NA	2
A_55_P2165369	Athl1	ATH1, acid trehalase-like 1 (yeast)	ENSMUST00000093982	NA	NA	0.521063	0.00514856	NA	NA	NA	NA	2
A_51_P357914	Pdc	Phosducin	ENSMUST00000165062	NA	NA	-2.20692	0.0046535	NA	NA	NA	NA	2
A_55_P1963419	BY098376	BY098376	BY098376	NA	NA	1.59154	0.0148968	NA	NA	NA	NA	2
A_52_P223483	ENSMUST00000055404	ENSMUST00000055404	ENSMUST00000055404	NA	NA	-1.25582	0.000869517	NA	NA	NA	NA	2
A_55_P2026903	Tigit	T cell immunoreceptor with Ig and ITIM domains	NM_001146325	NA	NA	1.13501	0.0449205	NA	NA	NA	NA	2
A_52_P385584	Hoxd9	Homeo box D9	NM_013555	NA	NA	1.22026	0.00222779	NA	NA	NA	NA	2
A_55_P2041549	Olfr255	Olfactory receptor 255	NM_001005780	NA	NA	0.925878	0.00399096	NA	NA	NA	NA	2
A_55_P1980308	Stap1	Signal transducing adaptor family member 1	NM_019992	NA	NA	-0.804703	0.00872217	NA	NA	NA	NA	2
A_55_P2395911	D2Ertd295e	DNA segment, Chr 2, ERATO Doi 295, expressed	AK035822	NA	NA	-0.694781	0.00867592	NA	NA	NA	NA	2
A_51_P242859	Akr1c12	Aldo-keto reductase family 1, member C12	NM_013777	NA	NA	0.987989	0.0104316	NA	NA	NA	NA	2
A_55_P2237197	A930015G24Rik	RIKEN cDNA A930015G24 gene	AK020861	NA	NA	1.08291	0.003577	NA	NA	NA	NA	2
A_52_P509616	Gm9821	Gene model 9821, (NCBI)	BC033910	NA	NA	-1.35958	0.000799032	NA	NA	NA	NA	2
A_55_P2091302	NAP070198-1	NAP070198-1	NAP070198-1	NA	NA	-0.92199	0.00210512	NA	NA	NA	NA	2
A_66_P132846	Exosc1	Exosome component 1	NM_025644	NA	NA	-0.584499	0.000869517	NA	NA	NA	NA	2
A_55_P2255146	2610020C07Rik	RIKEN cDNA 2610020C07 gene	NR_038156	NA	NA	0.782768	0.00766162	NA	NA	NA	NA	2
A_55_P2164807	A_55_P2164807	Agilent Probe A_55_P2164807	A_55_P2164807	NA	NA	-1.65891	0.0325977	NA	NA	NA	NA	2
A_66_P101903	Tspyl3	TSPY-like 3	NM_198617	NA	NA	0.907328	0.0139626	NA	NA	NA	NA	2
A_55_P1959648	Hspg2	Perlecan (heparan sulfate proteoglycan 2)	NM_008305	NA	NA	-0.780308	0.0180254	NA	NA	NA	NA	2
A_55_P2063033	Phc2	Polyhomeotic-like 2 (Drosophila)	ENSMUST00000133439	NA	NA	-1.23022	0.0367081	NA	NA	NA	NA	2
A_55_P2034651	A_55_P2034651	Agilent Probe A_55_P2034651	A_55_P2034651	NA	NA	0.790818	0.00398353	NA	NA	NA	NA	2
A_55_P2124306	Vmn1r225	Vomeronasal 1 receptor 225	NM_134194	NA	NA	1.28854	0.00913608	NA	NA	NA	NA	2
A_55_P2151398	Tmem116	Transmembrane protein 116	NM_001161627	NA	NA	-0.588585	0.0168338	NA	NA	NA	NA	2
A_52_P638459	Ccl5	Chemokine (C-C motif) ligand 5	NM_013653	NA	NA	-0.536522	0.00766162	NA	NA	NA	NA	2
A_55_P2279498	4933438K21Rik	RIKEN cDNA 4933438K21 gene	NR_045446	NA	NA	0.608898	0.00398353	NA	NA	NA	NA	2
A_55_P2165364	Gjb5	Gap junction protein, beta 5	NM_010291	NA	NA	1.2017	0.00145041	-0.779921	0.0156527	NA	NA	2
A_55_P2412214	D830015G02Rik	D830015G02Rik	NR_033497	NA	NA	0.749401	0.00858109	NA	NA	NA	NA	2
A_52_P508974	Igf2bp3	Insulin-like growth factor 2 mRNA binding protein 3	NM_023670	NA	NA	1.84302	0.00145041	NA	NA	NA	NA	2
A_55_P2090835	Rad21l	RAD21-like (S. pombe)	NM_001114677	NA	NA	0.669735	0.00594839	NA	NA	NA	NA	2
A_55_P2064731	Npbwr1	Neuropeptides B/W receptor 1	NM_010342	NA	NA	1.08605	0.0430583	NA	NA	NA	NA	2
A_55_P2073283	A_55_P2073283	Agilent Probe A_55_P2073283	A_55_P2073283	0.580155	0.0443815	0.927731	0.00693099	NA	NA	NA	NA	2
A_55_P2056155	A_55_P2056155	Agilent Probe A_55_P2056155	A_55_P2056155	NA	NA	-0.696673	0.033971	NA	NA	NA	NA	2
A_55_P2299976	1700022A22Rik	RIKEN cDNA 1700022A22 gene	AK016801	NA	NA	-1.06176	0.00958993	NA	NA	NA	NA	2
A_55_P2134556	Ms4a13	Membrane-spanning 4-domains, subfamily A, member 13	NM_198224	NA	NA	0.792708	0.00766162	NA	NA	NA	NA	2
A_52_P219473	Cdc6	Cell division cycle 6 homolog (S. cerevisiae)	NM_011799	-0.758855	0.0270404	NA	NA	NA	NA	NA	NA	3
A_55_P1953058	Olfr1513	Olfactory receptor 1513	NM_001012269	0.580101	0.0340702	NA	NA	NA	NA	NA	NA	3
A_52_P237957	Olfr492	Olfactory receptor 492	NM_146497	-0.884259	0.0326311	NA	NA	NA	NA	NA	NA	3
A_55_P2054097	A_55_P2054097	Agilent Probe A_55_P2054097	A_55_P2054097	-0.520919	0.0288197	NA	NA	NA	NA	NA	NA	3
A_55_P1988985	Vmn1r151	Vomeronasal 1 receptor 151	NM_001166712	0.549159	0.0294799	NA	NA	NA	NA	NA	NA	3
A_55_P1959112	A_55_P1959112	Agilent Probe A_55_P1959112	A_55_P1959112	-0.66592	0.0207857	NA	NA	NA	NA	NA	NA	3
A_55_P2102917	A_55_P2102917	Agilent Probe A_55_P2102917	A_55_P2102917	0.528424	0.0318214	NA	NA	NA	NA	NA	NA	3
A_51_P137419	Cst7	Cystatin F (leukocystatin)	NM_009977	-0.576946	0.0144104	NA	NA	NA	NA	NA	NA	3
A_55_P1967508	Dnahc7b	Dynein, axonemal, heavy chain 7B	NM_001160386	0.610606	0.0250378	NA	NA	NA	NA	NA	NA	3
A_52_P522255	Pitx1	Paired-like homeodomain transcription factor 1	NM_011097	-0.619914	0.0225173	NA	NA	NA	NA	NA	NA	3
A_55_P2078628	Ccdc70	Coiled-coil domain containing 70	NM_026459	-0.963283	0.0275728	NA	NA	NA	NA	NA	NA	3
A_52_P67440	Irak4	Interleukin-1 receptor-associated kinase 4	NM_029926	0.51746	0.0144104	NA	NA	NA	NA	NA	NA	3
A_55_P1971318	LOC665406	LOC665406	ENSMUST00000105532	1.0731	0.0238323	NA	NA	NA	NA	NA	NA	3
A_55_P2026715	Hspbap1	Hspb associated protein 1	NM_175111	-0.507186	0.00303158	NA	NA	NA	NA	NA	NA	3
A_55_P2079791	Olfr108	Olfactory receptor 108	NM_146465	-0.788213	0.0258457	NA	NA	NA	NA	NA	NA	3
A_51_P364901	4921528O07Rik	RIKEN cDNA 4921528O07 gene	NM_030071	-0.852375	0.012186	NA	NA	NA	NA	NA	NA	3
A_55_P2118659	Taar8b	Trace amine-associated receptor 8B	NM_001010837	0.74359	0.00303158	NA	NA	NA	NA	NA	NA	3
A_55_P2082994	NAP062696-1	NAP062696-1	NAP062696-1	0.838124	0.0389807	NA	NA	NA	NA	NA	NA	3
A_55_P2076692	Wfdc6a	WAP four-disulfide core domain 6A	NM_001177848	-0.638211	0.036086	NA	NA	NA	NA	NA	NA	3
A_55_P2124686	Tas2r102	Taste receptor, type 2, member 102	NM_199153	0.709763	0.0443815	NA	NA	NA	NA	NA	NA	3
A_55_P2178471	A_55_P2178471	Agilent Probe A_55_P2178471	A_55_P2178471	1.08457	0.0308099	NA	NA	NA	NA	NA	NA	3
A_55_P2332034	4933404K08Rik	RIKEN cDNA 4933404K08 gene	NR_046038	-0.642913	0.0188764	NA	NA	NA	NA	NA	NA	3
A_51_P516741	Tmprss5	Transmembrane protease, serine 5 (spinesin)	NM_030709	1.00299	0.0214937	NA	NA	NA	NA	NA	NA	3
A_55_P2007919	Akr1c19	Aldo-keto reductase family 1, member C19	NM_001013785	-0.796126	0.00666702	NA	NA	NA	NA	NA	NA	3
A_55_P2151950	Olfr1406	Olfactory receptor 1406	NM_146763	-0.645125	0.0252917	NA	NA	NA	NA	NA	NA	3
A_51_P150120	Mgst2	Microsomal glutathione S-transferase 2	NM_174995	-0.531847	0.00397949	NA	NA	NA	NA	NA	NA	3
A_51_P407657	ENSMUST00000103331	ENSMUST00000103331	ENSMUST00000103331	0.796436	0.000982617	NA	NA	NA	NA	NA	NA	3
A_55_P2004708	Mrgpra7	MAS-related GPR, member A7	NM_207535	-0.718166	0.00369192	NA	NA	NA	NA	NA	NA	3
A_55_P2075563	A_55_P2075563	Agilent Probe A_55_P2075563	A_55_P2075563	0.515014	0.0143684	NA	NA	NA	NA	NA	NA	3
A_55_P2033756	Gm8179	Gene model 8179, (NCBI)	NR_046039	-0.57917	0.0156874	NA	NA	NA	NA	NA	NA	3
A_55_P2068635	ENSMUST00000101371	ENSMUST00000101371	ENSMUST00000101371	-0.6682	0.00757818	NA	NA	NA	NA	NA	NA	3
A_55_P2128994	Gm5082	Gene model 5082, (NCBI)	NM_177808	-0.76912	0.0443815	NA	NA	NA	NA	NA	NA	3
A_55_P2166331	CA464947	CA464947	CA464947	-0.762852	0.0334363	NA	NA	NA	NA	NA	NA	3
A_52_P425651	Wdr96	WD repeat domain 96	NM_027559	0.639395	0.0205401	NA	NA	NA	NA	NA	NA	3
A_55_P1993450	Vmn1r170	Vomeronasal 1 receptor 170	NM_001166722	0.615085	0.0325368	NA	NA	NA	NA	NA	NA	3
A_55_P2168687	A_55_P2168687	Agilent Probe A_55_P2168687	A_55_P2168687	-0.622067	0.0175481	NA	NA	NA	NA	NA	NA	3
A_55_P1966787	A_55_P1966787	Agilent Probe A_55_P1966787	A_55_P1966787	1.02526	0.00340453	0.990636	0.00514437	NA	NA	NA	NA	3
A_55_P2012979	Itgb2l	Integrin beta 2-like	NM_008405	-0.672085	0.00998942	-0.685256	0.0131975	NA	NA	NA	NA	3
A_55_P2042984	Nynrin	NYN domain and retroviral integrase containing	NM_001040072	-0.598916	0.0405255	NA	NA	NA	NA	NA	NA	3
A_55_P2018964	ENSMUST00000054106	ENSMUST00000054106	ENSMUST00000054106	0.57344	0.00781188	NA	NA	NA	NA	NA	NA	3
A_55_P2168327	Adam5	A disintegrin and metallopeptidase domain 5	NM_007401	-0.640761	0.0195814	NA	NA	NA	NA	NA	NA	3
A_66_P117352	4930595D18Rik	RIKEN cDNA 4930595D18 gene	AK019842	-0.515114	0.00666702	NA	NA	NA	NA	NA	NA	3
A_52_P348847	Stxbp4	Syntaxin binding protein 4	ENSMUST00000107875	0.729485	0.0284256	NA	NA	NA	NA	NA	NA	3
A_55_P2149787	Fcnb	Ficolin B	AK151676	-0.564282	0.00789476	NA	NA	NA	NA	NA	NA	3
A_55_P2067366	Zfp827	Zinc finger protein 827	ENSMUST00000087927	0.924503	0.0335932	NA	NA	NA	NA	NA	NA	3
A_55_P2004652	Klrc1	Killer cell lectin-like receptor subfamily C, member 1	NM_010652	0.507008	0.00773906	NA	NA	NA	NA	NA	NA	3
A_55_P2367350	4933403J19Rik	RIKEN cDNA 4933403J19 gene	AK016636	0.509909	0.0263344	NA	NA	NA	NA	NA	NA	3
A_66_P118212	Olfr1490	Olfactory receptor 1490	NM_001011832	0.638337	0.0394751	NA	NA	NA	NA	NA	NA	3
A_52_P195881	Kcng4	Potassium voltage-gated channel, subfamily G, member 4	NM_025734	0.718996	0.0235941	NA	NA	NA	NA	NA	NA	4
A_55_P1964004	BY456555	BY456555	BY456555	0.920462	0.0214937	NA	NA	NA	NA	NA	NA	4
A_55_P2014882	Dhrs9	Dehydrogenase/reductase (SDR family) member 9	NM_175512	0.736645	0.0256477	NA	NA	NA	NA	NA	NA	4
A_55_P2029915	Olfr397	Olfactory receptor 397	NM_146346	NA	NA	1.11709	0.0104055	NA	NA	NA	NA	4
A_55_P2025055	A_55_P2025055	Agilent Probe A_55_P2025055	A_55_P2025055	1.04515	0.00874488	NA	NA	NA	NA	NA	NA	4
A_51_P432607	Spink6	Serine Protease Inhibitor, Kazal Type 6	NM_001013797	1.74256	0.00163986	NA	NA	NA	NA	NA	NA	4
A_52_P467519	LOC100862035	LOC100862035	XM_003689228	-0.518903	0.0384646	NA	NA	NA	NA	NA	NA	4
A_52_P321244	ENSMUST00000063230	ENSMUST00000063230	ENSMUST00000063230	1.32529	0.0278584	NA	NA	NA	NA	NA	NA	4
A_55_P2094544	Gm5563	Gene model 5563, (NCBI)	XM_975483	1.07469	0.0111063	NA	NA	NA	NA	NA	NA	4
A_55_P1976037	A430089I19Rik	RIKEN cDNA A430089I19 gene	NM_177913	1.0005	0.00784658	NA	NA	NA	NA	NA	NA	4
A_52_P109232	TC1600521	TC1600521	TC1600521	-1.25792	0.00979519	NA	NA	NA	NA	NA	NA	4
A_55_P2112827	Vmn2r101	Vomeronasal 2 receptor 101	NM_001104563	1.77545	0.00897104	NA	NA	NA	NA	NA	NA	4
A_55_P2067787	Psg29	Pregnancy-specific glycoprotein 29	NM_054064	0.659373	0.0329835	NA	NA	NA	NA	NA	NA	4
A_55_P2018812	Vmn2r28	Vomeronasal 2 receptor 28	NM_001081405	-0.633749	0.0177704	NA	NA	NA	NA	NA	NA	4
A_55_P2127051	Gm6406	Gene model 6406, (NCBI)	NM_001134661	-0.909854	0.0285985	NA	NA	NA	NA	NA	NA	4
A_66_P135147	Gm8149	Gene model 8149, (NCBI)	AK085632	1.29357	0.0391161	NA	NA	NA	NA	NA	NA	4
A_55_P2006375	Dmrtc1c2	DMRT-like family C1c2	NM_001142690	-0.862801	0.00317988	NA	NA	NA	NA	NA	NA	4
A_55_P2125346	Gjd4	Gap junction protein, delta 4	NM_153086	0.714619	0.0266921	NA	NA	NA	NA	NA	NA	4
A_55_P2059732	A_55_P2059732	Agilent Probe A_55_P2059732	A_55_P2059732	-0.79169	0.00742338	NA	NA	NA	NA	NA	NA	4
A_55_P2166874	Hbb-bh2	Hemoglobin beta, bh2	NM_001127686	-0.917192	0.0393008	NA	NA	NA	NA	NA	NA	4
A_55_P1964014	1700015G11Rik	RIKEN cDNA 1700015G11 gene	NM_001195601	-0.965328	0.0132563	NA	NA	NA	NA	NA	NA	4
A_55_P2059239	NAP063357-1	NAP063357-1	NAP063357-1	-0.732665	0.0370609	NA	NA	NA	NA	NA	NA	4
A_52_P246277	LOC633417	LOC633417	XM_003086067	0.79065	0.019031	NA	NA	NA	NA	NA	NA	4
A_55_P2024611	Obox3	Oocyte specific homeobox 3	BC119564	1.49916	0.00303158	NA	NA	NA	NA	NA	NA	4
A_55_P2038743	ENSMUST00000148137	ENSMUST00000148137	ENSMUST00000148137	1.4378	0.0348525	NA	NA	NA	NA	NA	NA	4
A_55_P2119244	Srrm3	Serine/arginine repetitive matrix 3	NM_021403	-0.878458	0.0284928	NA	NA	NA	NA	NA	NA	4
A_52_P178963	Obox5	Oocyte specific homeobox 5	NM_145709	-0.770216	0.00999132	NA	NA	NA	NA	NA	NA	4
A_55_P1959283	Rbm44	RNA binding motif protein 44	NM_001033408	0.878692	0.0319061	NA	NA	NA	NA	NA	NA	4
A_55_P2058514	LOC100041256	Hypothetical protein LOC100041256	NM_001160142	-0.705766	0.0102328	NA	NA	NA	NA	NA	NA	4
A_55_P2133948	Olfr1465	Olfactory receptor 1465	NM_001011841	-0.880047	0.0348525	NA	NA	NA	NA	NA	NA	4
A_51_P269687	Pole2	Polymerase (DNA directed), epsilon 2 (p59 subunit)	NM_011133	0.678703	0.00655003	NA	NA	NA	NA	NA	NA	4
A_55_P2175687	Tex16	Testis expressed gene 16	NM_031382	1.59971	0.00342713	NA	NA	NA	NA	NA	NA	4
A_51_P287198	Krt23	Keratin 23	NM_033373	0.855397	0.00248108	NA	NA	NA	NA	0.605086	0.0184147	4
A_66_P139883	Olfr119	Olfactory receptor 119	NM_001011830	1.09895	0.0339647	NA	NA	NA	NA	NA	NA	4
A_55_P1980699	Olfr624	Olfactory receptor 624	NM_001011865	-0.539557	0.038322	NA	NA	NA	NA	NA	NA	4
A_55_P2047003	Bhlhe23	Basic helix-loop-helix family, member e23	NM_080641	1.1958	0.0305802	NA	NA	NA	NA	NA	NA	4
A_66_P114558	Krtap1-3	Keratin associated protein 1-3	NM_001085526	-0.550248	0.0263615	NA	NA	NA	NA	NA	NA	4
A_51_P191100	Rtdr1	Rhabdoid tumor deletion region gene 1	NM_001163533	-0.562888	0.0175481	NA	NA	NA	NA	NA	NA	4
A_51_P520224	A030005K14Rik	RIKEN cDNA A030005K14 gene	AK020694	-0.532363	0.00781188	NA	NA	NA	NA	NA	NA	4
A_55_P2256551	1110028F18Rik	RIKEN cDNA 1110028F18 gene	NR_045470	-1.64773	0.00666702	NA	NA	NA	NA	NA	NA	4
A_51_P466970	Olfr1233	Olfactory receptor 1233	NM_146972	0.656116	0.0144578	NA	NA	NA	NA	NA	NA	4
A_55_P2049216	Oxgr1	Oxoglutarate (alpha-ketoglutarate) receptor 1	NM_001001490	-0.659278	0.00248108	NA	NA	NA	NA	NA	NA	4
A_55_P2165154	Creb1	CAMP responsive element binding protein 1	ENSMUST00000027099	-1.52969	0.00369192	NA	NA	NA	NA	NA	NA	4
A_55_P1995116	A_55_P1995116	Agilent Probe A_55_P1995116	A_55_P1995116	-0.582358	0.0137411	NA	NA	NA	NA	NA	NA	4
A_55_P2019367	Olfr1118	Olfactory receptor 1118	NM_207632	-1.54731	0.0288662	NA	NA	NA	NA	NA	NA	4
A_55_P1958309	Gm8787	Gene model 8787, (NCBI)	NM_001099310	-1.01896	0.0125858	NA	NA	NA	NA	NA	NA	4
A_55_P1963094	Hrnr	Hornerin	NM_133698	-0.687738	0.00789476	NA	NA	NA	NA	NA	NA	4
A_52_P559748	Hist1h2bq	Histone cluster 1, H2bq	NM_001097979	1.8686	0.00277632	NA	NA	NA	NA	NA	NA	4
A_55_P2419141	Zscan5b	Zinc finger and SCAN domain containing 5B	NM_133204	1.23098	0.0178169	NA	NA	NA	NA	NA	NA	4
A_55_P2031974	AK038232	AK038232	AK038232	0.531184	0.0175481	NA	NA	NA	NA	NA	NA	4
A_51_P181423	Olfr807	Olfactory receptor 807	NM_146929	0.563072	0.00533738	NA	NA	NA	NA	NA	NA	4
A_55_P1958359	Olfr1324	Olfactory receptor 1324	NM_146292	1.22231	0.00161089	NA	NA	NA	NA	NA	NA	4
A_51_P167292	Chi3l3	Chitinase 3-like 3	NM_009892	-0.867923	0.0216695	NA	NA	NA	NA	NA	NA	4
A_55_P1968987	Crct1	Cysteine-rich C-terminal 1	ENSMUST00000107301	1.19771	0.0440754	NA	NA	NA	NA	NA	NA	4
A_51_P108226	1100001G20Rik	RIKEN cDNA 1100001G20 gene	NM_183249	-0.610179	0.0231261	NA	NA	NA	NA	NA	NA	4
A_55_P2039699	Camp	Cathelicidin antimicrobial peptide	NM_009921	-1.20155	0.00998942	NA	NA	NA	NA	NA	NA	4
A_55_P2158102	Camp	Cathelicidin antimicrobial peptide	NM_009921	-1.07881	0.0139867	NA	NA	NA	NA	NA	NA	4
A_52_P345471	Sntn	Sentan, cilia apical structure protein	NM_177624	-1.70782	0.000668217	NA	NA	NA	NA	NA	NA	4
A_52_P462949	Gm4745	Gene model 4745, (NCBI)	NM_001038676	0.868676	0.0485207	NA	NA	NA	NA	NA	NA	4
A_55_P2082539	Vmn1r234	Vomeronasal 1 receptor 234	NM_134198	-1.30518	0.000445282	NA	NA	NA	NA	NA	NA	4
A_52_P590625	Nlrp10	NLR family, pyrin domain containing 10	NM_175532	0.845634	0.0205401	NA	NA	NA	NA	NA	NA	4
A_52_P584753	Prkar2a	Protein kinase, cAMP dependent regulatory, type II alpha	ENSMUST00000049946	1.10201	0.025302	NA	NA	NA	NA	NA	NA	4
A_55_P2139350	A_55_P2139350	Agilent Probe A_55_P2139350	A_55_P2139350	1.23029	0.0175481	NA	NA	NA	NA	NA	NA	4
A_52_P486051	E230015B07Rik	RIKEN cDNA E230015B07 gene	XR_104994	-1.0704	0.00303158	NA	NA	NA	NA	NA	NA	4
A_55_P2259964	A_55_P2259964	Agilent Probe A_55_P2259964	A_55_P2259964	-0.833751	0.000668217	NA	NA	NA	NA	NA	NA	4
A_55_P2048607	Hp	Haptoglobin	NM_017370	-0.763409	0.00990616	NA	NA	NA	NA	NA	NA	4
A_55_P2415150	2310005A03Rik	RIKEN cDNA 2310005A03 gene	NR_040634	0.958224	0.00998942	NA	NA	NA	NA	NA	NA	4
A_66_P108636	Defb4	Defensin beta 4	NM_019728	0.922793	0.00583612	NA	NA	NA	NA	NA	NA	4
A_51_P205385	Uox	Urate oxidase	NM_009474	-0.532088	0.0121111	NA	NA	NA	NA	NA	NA	4
A_55_P2133460	Gm7173	Gene model 7173, (NCBI)	NM_001099307	-1.31613	0.00438956	NA	NA	NA	NA	NA	NA	4
A_55_P1977802	Folr4	Folate receptor 4 (delta)	NM_176807	-0.603928	0.00340453	NA	NA	NA	NA	NA	NA	4
A_55_P2034365	Eif4g3	Eukaryotic translation initiation factor 4 gamma, 3	ENSMUST00000058133	-0.565408	0.000982617	NA	NA	NA	NA	NA	NA	4
A_55_P1995417	1810031K17Rik	RIKEN cDNA 1810031K17 gene	NM_026977	-0.529202	0.00666702	NA	NA	NA	NA	NA	NA	4
A_55_P2000708	Fmnl2	Formin-like 2	NM_172409	-0.679067	0.00797099	NA	NA	NA	NA	NA	NA	4
A_55_P2007457	Muc5b	Mucin 5, subtype B, tracheobronchial	NM_028801	-0.790504	0.000329775	NA	NA	NA	NA	NA	NA	4
A_55_P2049226	Allc	Allantoicase	NM_053156	-1.21981	1.34e-05	NA	NA	NA	NA	NA	NA	4
A_55_P2070306	Gm3173	Gene model 3173, (NCBI)	XM_003084997	-0.903489	0.000658106	NA	NA	NA	NA	NA	NA	4
A_55_P2160588	NAP112488-1	NAP112488-1	NAP112488-1	-0.79302	0.00454684	NA	NA	NA	NA	NA	NA	4
A_55_P2127473	A430107O13Rik	RIKEN cDNA A430107O13 gene	ENSMUST00000153922	-1.39256	0.000329775	NA	NA	NA	NA	NA	NA	4
A_52_P452689	Atf3	Activating transcription factor 3	NM_007498	-0.815609	0.00340453	NA	NA	NA	NA	NA	NA	4
A_55_P1983044	Gm5150	Gene model 5150, (NCBI)	NM_001081687	-0.663036	0.0361915	NA	NA	NA	NA	NA	NA	4
A_55_P2181296	B930007M17Rik	RIKEN cDNA B930007M17 gene	NM_198659	1.45427	0.0188764	NA	NA	NA	NA	NA	NA	4
A_55_P2019799	Olfr1360	Olfactory receptor 1360	NM_146543	0.752993	0.0211794	NA	NA	NA	NA	NA	NA	4
A_66_P125047	NAP059186-1	NAP059186-1	NAP059186-1	-1.22296	0.0167628	NA	NA	NA	NA	NA	NA	4
A_51_P131119	Clca5	Chloride channel calcium activated 5	NM_178697	-1.50201	0.00862073	NA	NA	NA	NA	NA	NA	4
A_55_P2030025	Plag1	Pleiomorphic adenoma gene 1	NM_019969	-0.660902	0.00421838	NA	NA	NA	NA	NA	NA	4
A_55_P2163093	Nxf7	Nuclear RNA export factor 7	NM_130888	0.598841	0.000982617	NA	NA	NA	NA	NA	NA	4
A_55_P2032792	A_55_P2032792	Agilent Probe A_55_P2032792	A_55_P2032792	-1.7553	0.00235355	NA	NA	NA	NA	NA	NA	4
A_55_P2092492	Il18r1	Interleukin 18 receptor 1	NM_001161842	-1.38869	0.0040468	NA	NA	NA	NA	NA	NA	4
A_55_P1997766	Acp5	Acid phosphatase 5, tartrate resistant	NM_001102405	-1.11186	0.00438956	NA	NA	NA	NA	NA	NA	4
A_55_P2042743	Glrp1	Glutamine repeat protein 1	NM_008132	-0.657256	0.00862073	NA	NA	NA	NA	NA	NA	4
A_55_P2037608	Acp5	Acid phosphatase 5, tartrate resistant	NM_001102405	-0.800489	0.00342713	NA	NA	NA	NA	NA	NA	4
A_55_P2086507	Bglap-rs1	Bone gamma-carboxyglutamate protein, related sequence 1	NM_031368	-1.19636	0.000668217	NA	NA	NA	NA	NA	NA	4
A_55_P2005549	Tnn	Tenascin N	NM_177839	1.45298	0.0014347	NA	NA	NA	NA	NA	NA	4
A_55_P2127194	NAP022003-001	NAP022003-001	NAP022003-001	-1.19719	0.00374499	NA	NA	NA	NA	NA	NA	4
A_55_P2094868	Ly75	Lymphocyte antigen 75	NM_013825	1.15807	0.00340453	NA	NA	NA	NA	NA	NA	4
A_55_P2010497	Slc5a9	Solute carrier family 5 (sodium/glucose cotransporter), member 9	NM_145551	-1.64771	0.00340453	NA	NA	NA	NA	NA	NA	4
A_55_P2273656	ENSMUST00000097355	ENSMUST00000097355	ENSMUST00000097355	1.18611	0.00166701	NA	NA	NA	NA	NA	NA	4
A_55_P2243162	BC049679	BC049679	BC049679	-0.820538	0.00757472	NA	NA	NA	NA	NA	NA	4
A_55_P2404878	Nup188	Nucleoporin 188	NM_198304	-0.665652	0.034344	NA	NA	NA	NA	NA	NA	4
A_52_P472324	Slpi	Secretory leukocyte peptidase inhibitor	NM_011414	-0.521987	0.0450102	NA	NA	NA	NA	NA	NA	4
A_55_P2066103	Hoxa9	Homeo box A9	NM_010456	-0.742281	0.00666702	NA	NA	NA	NA	NA	NA	4
A_55_P2106801	Bglap-rs1	Bone gamma-carboxyglutamate protein, related sequence 1	NM_031368	-0.991927	0.0258457	NA	NA	NA	NA	NA	NA	4
A_55_P2106803	Bglap2	Bone gamma-carboxyglutamate protein 2	NM_001032298	-1.03819	0.00867297	NA	NA	NA	NA	NA	NA	4
A_52_P537571	Trap1a	Tumor rejection antigen P1A	NM_011635	-1.10214	0.00299497	NA	NA	NA	NA	NA	NA	4
A_55_P2223582	D330023K18Rik	RIKEN cDNA D330023K18 gene	AK084630	0.951377	0.0178169	NA	NA	NA	NA	NA	NA	4
A_55_P2069420	Als2cr11	Amyotrophic lateral sclerosis 2 (juvenile) chromosome region, candidate 11 (human)	NM_175200	-1.1142	0.00374499	NA	NA	NA	NA	NA	NA	4
A_55_P2118520	Col1a1	Collagen, type I, alpha 1	NM_007742	-0.871071	0.000678029	NA	NA	NA	NA	NA	NA	4
A_51_P249578	2310050C09Rik	RIKEN cDNA 2310050C09 gene	NM_025621	1.34762	0.00097212	0.710303	0.0338742	NA	NA	NA	NA	4
A_55_P2058517	A_55_P2058517	Agilent Probe A_55_P2058517	A_55_P2058517	1.15067	0.0389356	NA	NA	NA	NA	NA	NA	4
A_55_P2163873	Uox	Urate oxidase	NM_009474	0.78582	0.00789476	NA	NA	NA	NA	NA	NA	4
A_66_P102499	ENSMUST00000103313	ENSMUST00000103313	ENSMUST00000103313	0.994331	0.0379224	NA	NA	NA	NA	NA	NA	4
A_55_P2049398	1700013N18Rik	RIKEN cDNA 1700013N18 gene	NR_003639	-0.537258	0.0335861	NA	NA	NA	NA	NA	NA	4
A_55_P2067698	A_55_P2067698	Agilent Probe A_55_P2067698	A_55_P2067698	-0.721643	0.0195443	NA	NA	NA	NA	NA	NA	4
A_51_P300532	2810405F15Rik	RIKEN cDNA 2810405F15 gene	NR_033447	0.594339	0.0348525	NA	NA	0.651449	0.041202	NA	NA	4
A_55_P1985400	Kcnk15	Potassium channel, subfamily K, member 15	ENSMUST00000109396	1.0373	0.000982617	NA	NA	NA	NA	NA	NA	4
A_55_P1993194	NAP043761-1	NAP043761-1	NAP043761-1	0.728391	0.00248108	NA	NA	NA	NA	NA	NA	4
A_52_P111845	Nxph2	Neurexophilin 2	NM_008752	0.568361	0.025546	NA	NA	NA	NA	NA	NA	4
A_55_P2123029	Olfr353	Olfactory receptor 353	NM_146941	0.579708	0.0114656	NA	NA	NA	NA	NA	NA	4
A_52_P348214	Bcl2l11	BCL2-like 11 (apoptosis facilitator)	ENSMUST00000129206	-1.24956	7.58e-06	NA	NA	-0.560269	0.00175894	NA	NA	4
A_55_P1981195	Mup-ps12	Major urinary protein, pseudogene 12	XR_140635	-1.43451	0.000196339	NA	NA	-0.551765	0.0357215	NA	NA	4
A_55_P2118552	Sycp2l	Synaptonemal complex protein 2-like	XM_001472337	0.95686	0.0260145	NA	NA	NA	NA	NA	NA	4
A_51_P176721	Olfr1133	Olfactory receptor 1133	NM_146351	1.20655	0.00374499	NA	NA	NA	NA	NA	NA	4
A_55_P2471064	4930449E01Rik	RIKEN cDNA 4930449E01 gene	BY714975	-0.73901	0.0133216	NA	NA	NA	NA	NA	NA	4
A_55_P1977008	Gfi1	Growth factor independent 1	NM_010278	-0.620798	0.044931	NA	NA	NA	NA	NA	NA	4
A_55_P2077505	A_55_P2077505	Agilent Probe A_55_P2077505	A_55_P2077505	0.592162	0.0326311	NA	NA	NA	NA	NA	NA	4
A_52_P294490	Odf1	Outer dense fiber of sperm tails 1	NM_008757	0.57776	0.0475641	NA	NA	NA	NA	NA	NA	4
A_55_P2165824	Vmn2r90	Vomeronasal 2 receptor 90	NM_001104539	-0.706061	0.0362588	NA	NA	NA	NA	NA	NA	4
A_55_P1962305	Plac8	Placenta-specific 8	NM_139198	-0.759753	0.0451829	NA	NA	NA	NA	NA	NA	4
A_55_P2116482	NAP063383-1	NAP063383-1	NAP063383-1	0.663281	0.0288662	NA	NA	NA	NA	NA	NA	4
A_51_P493709	2810474C18Rik	RIKEN cDNA 2810474C18 gene	AK013405	0.696324	0.0434412	NA	NA	NA	NA	NA	NA	4
A_52_P538145	Cdc14a	CDC14 cell division cycle 14 homolog A (S. cerevisiae)	NM_001173553	0.638856	0.0116084	NA	NA	NA	NA	NA	NA	4
A_55_P2001523	A_55_P2001523	Agilent Probe A_55_P2001523	A_55_P2001523	1.02507	0.0294799	NA	NA	NA	NA	NA	NA	4
A_55_P2025323	CA495740	CA495740	CA495740	0.514413	0.00342713	NA	NA	NA	NA	NA	NA	4
A_55_P2241015	1190001M18Rik	RIKEN cDNA 1190001M18 gene	BC023846	0.620609	0.0337028	NA	NA	NA	NA	NA	NA	4
A_55_P2170772	Olfr1420	Olfactory receptor 1420	NM_146410	0.88376	0.0111063	NA	NA	NA	NA	NA	NA	4
A_55_P1974587	Vangl1	Vang-like 1 (van gogh, Drosophila)	NM_177545	0.755644	0.00369192	NA	NA	NA	NA	NA	NA	4
A_52_P480044	ENSMUST00000073997	ENSMUST00000073997	ENSMUST00000073997	-0.654697	0.034344	NA	NA	NA	NA	NA	NA	4
A_55_P2424109	4930543D07Rik	RIKEN cDNA 4930543D07 gene	AK016027	-1.13788	0.00757818	NA	NA	NA	NA	NA	NA	4
A_51_P269020	1700031F05Rik	RIKEN cDNA 1700031F05 gene	NM_028496	1.08864	0.0111063	NA	NA	NA	NA	NA	NA	4
A_55_P2421387	AW050000	Expressed sequence AW050000	AW050000	0.551203	0.0161629	NA	NA	NA	NA	NA	NA	4
A_55_P1966483	Olfr1048	Olfactory receptor 1048	NM_147014	-1.05601	0.00369192	NA	NA	NA	NA	NA	NA	4
A_55_P1969486	Gm4984	Gene model 4984, (NCBI)	NM_001101484	1.26681	0.0361915	NA	NA	NA	NA	NA	NA	4
A_52_P876147	E030010N08Rik	RIKEN cDNA E030010N08 gene	ENSMUST00000138595	0.77364	0.0111063	NA	NA	NA	NA	NA	NA	4
A_55_P2093191	NAP072114-1	NAP072114-1	NAP072114-1	-0.64183	0.0241013	NA	NA	NA	NA	NA	NA	4
A_52_P534001	4930521A18Rik	RIKEN cDNA 4930521A18 gene	NM_029062	0.890984	0.0040468	NA	NA	NA	NA	NA	NA	4
A_51_P433789	Agr3	Anterior gradient homolog 3 (Xenopus laevis)	NM_207531	-0.931784	0.00639225	NA	NA	NA	NA	NA	NA	4
A_55_P2070976	NAP021429-001	NAP021429-001	NAP021429-001	0.610117	0.0285985	NA	NA	NA	NA	NA	NA	4
A_55_P2304864	Ros1	Ros1 proto-oncogene	NM_011282	0.757628	0.0277038	NA	NA	NA	NA	NA	NA	4
A_55_P2124540	Vmn2r42	Vomeronasal 2 receptor 42	NM_009493	-0.818721	0.0443815	NA	NA	NA	NA	NA	NA	4
A_55_P2383383	Gdap5	Ganglioside-induced differentiation-associated-protein 5	CA947298	1.21781	0.0156332	NA	NA	NA	NA	NA	NA	4
A_55_P1986716	A_55_P1986716	Agilent Probe A_55_P1986716	A_55_P1986716	0.722326	0.017451	NA	NA	NA	NA	NA	NA	4
A_55_P2393071	ENSMUST00000126596	ENSMUST00000126596	ENSMUST00000126596	-0.728971	0.00897104	NA	NA	NA	NA	NA	NA	4
A_55_P1959031	Nkain2	Na+/K+ transporting ATPase interacting 2	NM_001025286	0.595844	0.0193022	NA	NA	NA	NA	NA	NA	4
A_55_P2166873	A_55_P2166873	Agilent Probe A_55_P2166873	A_55_P2166873	0.771783	0.0305802	NA	NA	NA	NA	NA	NA	4
A_55_P2145937	A_55_P2145937	Agilent Probe A_55_P2145937	A_55_P2145937	1.14531	0.0463083	NA	NA	NA	NA	NA	NA	4
A_55_P2347459	1110013I04Rik	RIKEN cDNA 1110013I04 gene	BY726277	0.733755	0.0392267	NA	NA	NA	NA	NA	NA	4
A_66_P125439	Cpxcr1	CPX chromosome region, candidate 1	NM_001033471	-1.49184	0.0222894	NA	NA	NA	NA	NA	NA	4
A_55_P2013470	Gm14743	Gene model 14743, (NCBI)	NM_001126321	-0.576803	0.0443815	NA	NA	NA	NA	NA	NA	4
A_55_P1952240	Slitrk2	SLIT and NTRK-like family, member 2	NM_001161431	-0.839631	0.015665	NA	NA	NA	NA	NA	NA	4
A_55_P2039551	A_55_P2039551	Agilent Probe A_55_P2039551	A_55_P2039551	-0.858868	0.00862073	NA	NA	NA	NA	NA	NA	4
A_55_P2035444	Olfr199	Olfactory receptor 199	NM_207550	-1.20072	0.0477066	NA	NA	NA	NA	NA	NA	4
A_55_P2070366	Nlrp1a	NLR family, pyrin domain containing 1A	ENSMUST00000108519	0.652495	0.00424682	NA	NA	NA	NA	NA	NA	4
A_55_P2106800	Bglap	Bone gamma-carboxyglutamate protein	NM_001037939	-0.721059	0.00874488	NA	NA	NA	NA	NA	NA	4
A_55_P2043942	Gm13623	Gene model 13623, (NCBI)	XR_140540	-0.62422	0.0202204	NA	NA	NA	NA	NA	NA	4
A_66_P117414	A_66_P117414	Agilent Probe A_66_P117414	A_66_P117414	0.65537	0.00897104	NA	NA	NA	NA	NA	NA	4
A_55_P2035376	Fbxw14	F-box and WD-40 domain protein 14	AF176528	0.929445	0.00340453	NA	NA	NA	NA	NA	NA	4
A_55_P2134286	Olfr1110	Olfactory receptor 1110	NM_146769	0.512182	0.0359312	NA	NA	NA	NA	NA	NA	4
A_55_P2065475	Olfr295	Olfactory receptor 295	NM_146851	-0.530896	0.0357156	NA	NA	NA	NA	NA	NA	4
A_51_P404139	1700003O11Rik	RIKEN cDNA 1700003O11 gene	DQ284430	0.788197	0.0228807	NA	NA	NA	NA	NA	NA	4
A_55_P1984362	ENSMUST00000103264	ENSMUST00000103264	ENSMUST00000103264	0.738149	0.0492867	NA	NA	NA	NA	NA	NA	4
A_55_P2163459	Olfr463	Olfactory receptor 463	NM_146413	-0.545374	0.00340453	NA	NA	NA	NA	NA	NA	4
A_55_P2024205	A_55_P2024205	Agilent Probe A_55_P2024205	A_55_P2024205	0.547878	0.0339647	NA	NA	NA	NA	NA	NA	4
A_55_P2160825	Xdh	Xanthine dehydrogenase	ENSMUST00000097283	-0.929409	0.0177704	NA	NA	NA	NA	NA	NA	4
A_55_P1952230	Gm8883	Gene model 8883, (NCBI)	NR_027658	0.794073	0.0205401	NA	NA	NA	NA	NA	NA	4
A_51_P353072	Olfr179	Olfactory receptor 179	NM_207693	0.521348	0.0139867	NA	NA	NA	NA	NA	NA	4
A_66_P140103	Itga4	Integrin alpha 4	NM_010576	0.523058	0.0278584	NA	NA	NA	NA	NA	NA	4
A_55_P2165839	Cebpe	CCAAT/enhancer binding protein (C/EBP), epsilon	NM_207131	-0.717947	0.0284256	NA	NA	NA	NA	NA	NA	4
A_66_P104923	ENSMUST00000103548	ENSMUST00000103548	ENSMUST00000103548	0.75351	0.0340702	NA	NA	NA	NA	NA	NA	4
A_55_P2133007	Cntfr	Ciliary neurotrophic factor receptor	NM_001136056	NA	NA	NA	NA	0.655045	0.0490695	NA	NA	4
A_51_P428372	Ppbp	Pro-platelet basic protein	NM_023785	-0.553389	0.0474868	NA	NA	0.627736	0.0490695	NA	NA	4
A_55_P2098385	A_55_P2098385	Agilent Probe A_55_P2098385	A_55_P2098385	0.82012	0.00914218	NA	NA	NA	NA	NA	NA	4
A_51_P304988	Gm1549	Gene model 1549, (NCBI)	AJ319753	1.03141	0.0329835	NA	NA	NA	NA	NA	NA	4
A_66_P134051	A_66_P134051	Agilent Probe A_66_P134051	A_66_P134051	1.08418	0.00086551	NA	NA	-0.844231	0.00599145	NA	NA	4
A_55_P2082854	AK043382	AK043382	AK043382	0.535735	0.00757854	NA	NA	NA	NA	NA	NA	4
A_66_P121205	Olfr312	Olfactory receptor 312	NM_001011819	0.832236	0.0205401	NA	NA	NA	NA	NA	NA	4
A_51_P441898	Krt25	Keratin 25	NM_133730	1.09675	0.0202204	NA	NA	NA	NA	NA	NA	4
A_55_P2009483	LOC100504642	LOC100504642	XM_003085596	0.723335	0.00317988	NA	NA	NA	NA	NA	NA	4
A_55_P2141098	A_55_P2141098	Agilent Probe A_55_P2141098	A_55_P2141098	1.13501	0.0180416	NA	NA	NA	NA	NA	NA	4
A_55_P2039379	Slc27a6	Solute carrier family 27 (fatty acid transporter), member 6	NM_001081072	0.691019	0.0162997	NA	NA	NA	NA	NA	NA	4
A_52_P100926	Il1a	Interleukin 1 alpha	NM_010554	-1.04568	0.0143684	NA	NA	NA	NA	NA	NA	4
A_55_P2404394	A530065N20	Hypothetical protein A530065N20	NR_046142	1.36259	0.0325368	NA	NA	NA	NA	NA	NA	4
A_55_P2129990	AA691150	AA691150	AA691150	0.779215	0.0114647	NA	NA	NA	NA	NA	NA	4
A_55_P2136606	Crnn	Cornulin	NM_001081200	0.55434	0.00789476	NA	NA	NA	NA	NA	NA	4
A_55_P2190212	AU044157	Expressed sequence AU044157	BG071797	-0.608371	0.0352814	NA	NA	NA	NA	NA	NA	4
A_51_P182303	Col1a2	Collagen, type I, alpha 2	NM_007743	-0.552773	0.00608393	NA	NA	NA	NA	NA	NA	5
A_51_P485421	ENSMUST00000103426	ENSMUST00000103426	ENSMUST00000103426	0.708711	0.0270789	NA	NA	NA	NA	NA	NA	5
A_51_P245989	Ccr2	Chemokine (C-C motif) receptor 2	NM_009915	NA	NA	0.513889	0.0242171	NA	NA	NA	NA	5
A_55_P2220683	4833419A21Rik	RIKEN cDNA 4833419A21 gene	AK014721	0.597054	0.0111002	NA	NA	NA	NA	NA	NA	5
A_55_P2085989	Gm13109	Gene model 13109, (NCBI)	NM_001126315	NA	NA	-0.994645	0.00658191	NA	NA	NA	NA	5
A_55_P2027112	Rgs3	Regulator of G-protein signaling 3	ENSMUST00000142684	-1.14648	0.0205401	NA	NA	NA	NA	NA	NA	5
A_55_P2130114	Cdh13	Cadherin 13	ENSMUST00000142551	-0.598272	0.0141667	NA	NA	NA	NA	NA	NA	5
A_55_P1959683	Xlr3b	X-linked lymphocyte-regulated 3B	NM_001081643	0.733358	0.0116299	NA	NA	NA	NA	NA	NA	5
A_55_P1965101	Xlr3b	X-linked lymphocyte-regulated 3B	NM_001081643	0.551242	0.0420073	NA	NA	NA	NA	NA	NA	5
A_55_P2132987	Cypt10	Cysteine-rich perinuclear theca 10	NM_001039944	-0.652503	0.00704258	NA	NA	NA	NA	NA	NA	5
A_66_P120472	Pglyrp2	Peptidoglycan recognition protein 2	NM_021319	0.677307	0.0180416	NA	NA	NA	NA	NA	NA	5
A_55_P2085240	A_55_P2085240	Agilent Probe A_55_P2085240	A_55_P2085240	-0.69565	0.00161089	NA	NA	NA	NA	NA	NA	5
A_55_P2235426	1700069L16Rik	RIKEN cDNA 1700069L16 gene	NR_033216	0.792015	0.0379224	NA	NA	NA	NA	NA	NA	5
A_55_P1997648	ENSMUST00000103459	ENSMUST00000103459	ENSMUST00000103459	NA	NA	NA	NA	NA	NA	-0.824491	0.0236333	6
A_52_P617014	ENSMUST00000061184	ENSMUST00000061184	ENSMUST00000061184	NA	NA	NA	NA	-0.534491	0.0172362	NA	NA	6
A_66_P135025	Gm3960	Gene model 3960, (NCBI)	AK042711	NA	NA	NA	NA	-0.710517	0.0490695	NA	NA	6
A_55_P2061164	A_55_P2061164	Agilent Probe A_55_P2061164	A_55_P2061164	0.548382	0.034344	NA	NA	NA	NA	NA	NA	6
A_55_P2148828	Pfpl	Pore forming protein-like	NM_019540	0.862508	0.0485988	NA	NA	NA	NA	NA	NA	6
A_55_P2387665	9130221J18Rik	RIKEN cDNA 9130221J18 gene	AK033690	0.573173	0.0450102	NA	NA	NA	NA	NA	NA	6
A_51_P426270	Mgp	Matrix Gla protein	NM_008597	NA	NA	0.677376	0.00398353	0.834	0.00165471	NA	NA	7
A_52_P33382	NAP026524-1	NAP026524-1	NAP026524-1	NA	NA	NA	NA	1.00136	0.0280099	NA	NA	7
A_51_P327451	Alas2	Aminolevulinic acid synthase 2, erythroid	NM_009653	NA	NA	NA	NA	1.17581	0.0191481	NA	NA	7
A_55_P2108151	Beta-s	Hemoglobin, beta adult s chain	NM_001201391	NA	NA	NA	NA	1.50137	0.00907977	NA	NA	7
A_55_P1962299	Hba-a2	Hemoglobin alpha, adult chain 2	NM_001083955	NA	NA	0.780535	0.0153469	1.39828	0.000719052	NA	NA	7
A_55_P1962303	Hba-a1	Hemoglobin alpha, adult chain 1	NM_008218	NA	NA	0.721325	0.0039032	1.33861	4.71e-05	NA	NA	7
A_55_P1973809	Hbb-b1	Hemoglobin, beta adult major chain	NM_008220	NA	NA	0.830695	0.000869517	1.61636	8.76e-06	NA	NA	7
A_55_P2038540	Hbb-b2	Hemoglobin, beta adult minor chain	NM_016956	NA	NA	0.692826	0.00398353	1.47636	2.59e-05	NA	NA	7
A_52_P642012	BC006965	CDNA sequence BC006965	NR_024085	NA	NA	NA	NA	0.716643	0.0308794	0.655598	0.0412045	7
A_55_P1999756	NAP113099-1	NAP113099-1	NAP113099-1	NA	NA	NA	NA	-0.62664	0.0446811	NA	NA	7
A_51_P404463	1500015O10Rik	RIKEN cDNA 1500015O10 gene	NM_024283	NA	NA	NA	NA	0.851354	0.0147484	NA	NA	7
A_55_P2120607	ENSMUST00000103270	ENSMUST00000103270	ENSMUST00000103270	0.530144	0.0403646	NA	NA	NA	NA	NA	NA	7
A_55_P2147280	Myh1	Myosin, heavy polypeptide 1, skeletal muscle, adult	NM_030679	NA	NA	NA	NA	0.560964	0.0156527	NA	NA	7
A_52_P527917	Slc16a10	Solute carrier family 16 (monocarboxylic acid transporters), member 10	NM_028247	NA	NA	NA	NA	0.964627	0.0214774	NA	NA	7
A_52_P192059	Nup210l	Nucleoporin 210-like	NM_029937	NA	NA	NA	NA	0.677562	0.0432452	NA	NA	7
A_66_P105270	Hao1	Hydroxyacid oxidase 1, liver	NM_010403	NA	NA	NA	NA	0.688232	0.00821147	NA	NA	7
A_55_P2042863	A_55_P2042863	Agilent Probe A_55_P2042863	A_55_P2042863	NA	NA	NA	NA	-0.91494	0.00694819	NA	NA	7
A_55_P2063508	Gm4131	Gene model 4131, (NCBI)	BY732610	NA	NA	NA	NA	0.644366	0.0317292	NA	NA	7
A_55_P2088601	Fbln1	Fibulin 1	NM_010180	NA	NA	NA	NA	0.564841	0.0111627	NA	NA	7
A_55_P1981589	Olfr570	Olfactory receptor 570	NM_147110	NA	NA	NA	NA	0.568773	0.015463	NA	NA	7
A_52_P87843	Aldh1a3	Aldehyde dehydrogenase family 1, subfamily A3	NM_053080	NA	NA	NA	NA	-0.825957	0.00821147	NA	NA	7
A_55_P2084830	CX214941	CX214941	CX214941	NA	NA	NA	NA	-0.67726	0.00821147	NA	NA	7
A_65_P17218	Mndal	Myeloid nuclear differentiation antigen like	NM_001170853	NA	NA	NA	NA	0.588899	0.0482921	NA	NA	7
A_51_P217463	Cxcl2	Chemokine (C-X-C motif) ligand 2	NM_009140	NA	NA	NA	NA	1.08571	0.0141054	NA	NA	8
A_55_P2042101	Prune2	Prune homolog 2 (Drosophila)	NM_181348	NA	NA	NA	NA	-0.507822	0.00821147	NA	NA	8
A_51_P461067	ENSMUST00000103420	ENSMUST00000103420	ENSMUST00000103420	NA	NA	NA	NA	0.747513	0.00165471	NA	NA	8
A_52_P463154	Olfr309	Olfactory receptor 309	NM_001011866	NA	NA	NA	NA	0.759344	0.00821147	NA	NA	8
A_55_P2178723	Dtl	Denticleless homolog (Drosophila)	ENSMUST00000046398	NA	NA	NA	NA	0.673414	0.0194649	0.62821	0.0259604	8
A_55_P2056270	A_55_P2056270	Agilent Probe A_55_P2056270	A_55_P2056270	NA	NA	NA	NA	0.925698	0.0121786	NA	NA	8
A_55_P2018452	Tas2r121	Taste receptor, type 2, member 121	NM_207024	NA	NA	NA	NA	-0.707006	0.00944481	NA	NA	8
A_55_P2106185	Olfr1495	Olfactory receptor 1495	NM_146344	NA	NA	NA	NA	0.721695	0.0482921	NA	NA	8
A_55_P2327577	D630013G24Rik	RIKEN cDNA D630013G24 gene	AK052650	NA	NA	NA	NA	-0.761953	0.00821147	NA	NA	8
A_52_P747842	9130204L05Rik	RIKEN cDNA 9130204L05 gene	NM_001101461	NA	NA	NA	NA	0.506945	0.041202	NA	NA	8
A_55_P2004646	Tas2r144	Taste receptor, type 2, member 144	NM_001001453	NA	NA	NA	NA	0.860137	0.0110501	NA	NA	8
A_55_P2070164	AK131798	AK131798	AK131798	NA	NA	NA	NA	0.717838	0.00821147	NA	NA	8
A_55_P2119239	TC1667565	TC1667565	TC1667565	NA	NA	NA	NA	0.77764	0.00806397	NA	NA	8
A_51_P204702	Olfr493	Olfactory receptor 493	NM_146310	NA	NA	NA	NA	1.01027	0.0349803	NA	NA	8
A_55_P2137536	Olfr1289	Olfactory receptor 1289	NM_146404	NA	NA	NA	NA	0.684641	0.0158654	NA	NA	8
A_51_P243435	Hsd17b1	Hydroxysteroid (17-beta) dehydrogenase 1	NM_010475	NA	NA	NA	NA	0.521739	0.0345803	NA	NA	8
A_52_P412585	Ear1	Eosinophil-associated, ribonuclease A family, member 1	NM_007894	NA	NA	NA	NA	-0.560138	0.0317292	NA	NA	8
A_55_P1971398	NAP059536-1	NAP059536-1	NAP059536-1	0.687898	0.0498913	NA	NA	1.12958	0.00821147	NA	NA	8
A_55_P2046648	NAP093021-001	NAP093021-001	NAP093021-001	0.758632	0.0111063	NA	NA	1.18354	0.00175894	NA	NA	8
A_51_P435588	Sprr2d	Small proline-rich protein 2D	NM_011470	NA	NA	NA	NA	0.91395	0.00821147	NA	NA	8
A_51_P355526	Gm5111	Gene model 5111, (NCBI)	NM_183309	NA	NA	NA	NA	1.55677	0.00224779	NA	NA	8
A_55_P2047617	A_55_P2047617	Agilent Probe A_55_P2047617	A_55_P2047617	NA	NA	NA	NA	-0.672118	0.0345803	NA	NA	8
A_55_P1996279	A_55_P1996279	Agilent Probe A_55_P1996279	A_55_P1996279	NA	NA	NA	NA	-0.86018	0.0249228	NA	NA	8
A_55_P2370379	TC1649280	TC1649280	TC1649280	NA	NA	NA	NA	0.896198	0.0345803	NA	NA	8
A_55_P2179826	Olfr1256	Olfactory receptor 1256	NM_146983	NA	NA	NA	NA	-1.59291	0.0377915	NA	NA	8
A_55_P1971867	Kctd11	Potassium channel tetramerisation domain containing 11	NM_153143	NA	NA	NA	NA	-0.825769	0.00821147	NA	NA	8
A_55_P1985799	Dock6	Dedicator of cytokinesis 6	ENSMUST00000049745	NA	NA	NA	NA	0.81843	0.0191481	NA	NA	8
A_55_P1966774	Serpina3i	Serine (or cysteine) peptidase inhibitor, clade A, member 3I	NM_001199940	NA	NA	NA	NA	-0.636142	0.0139188	NA	NA	8
A_55_P2348241	4933417O13Rik	RIKEN cDNA 4933417O13 gene	NR_045842	NA	NA	NA	NA	0.801244	0.0208933	NA	NA	8
A_51_P114900	Defb12	Defensin beta 12	NM_152802	NA	NA	NA	NA	-1.31992	0.0147484	NA	NA	8
A_55_P2058290	1300001I01Rik	RIKEN cDNA 1300001I01 gene	NM_001081158	NA	NA	NA	NA	-0.685707	0.00821147	NA	NA	8
A_66_P130993	A_66_P130993	Agilent Probe A_66_P130993	A_66_P130993	NA	NA	NA	NA	0.896853	0.0250562	NA	NA	8
A_55_P2033817	Olfr203	Olfactory receptor 203	NM_146486	NA	NA	NA	NA	-1.17385	0.00821147	NA	NA	8
A_51_P120388	Snx31	Sorting nexin 31	NM_025712	NA	NA	NA	NA	0.810284	0.0332665	NA	NA	8
A_55_P2084470	Trim65	Tripartite motif-containing 65	NM_178802	NA	NA	NA	NA	-0.653048	0.0247693	NA	NA	8
A_55_P1979721	Gm16367	Gene model 16367, (NCBI)	NM_001031622	NA	NA	NA	NA	0.950738	0.0208933	NA	NA	8
A_55_P1979107	A_55_P1979107	Agilent Probe A_55_P1979107	A_55_P1979107	NA	NA	NA	NA	-1.19036	0.00056928	NA	NA	8
A_51_P435817	Zbtb8a	Zinc finger and BTB domain containing 8a	NM_028603	NA	NA	NA	NA	-0.932454	2.59e-05	NA	NA	8
A_52_P322096	Patl2	Protein associated with topoisomerase II homolog 2 (yeast)	NM_026251	NA	NA	NA	NA	-0.878864	0.00640565	NA	NA	8
A_55_P2277448	TC1650464	TC1650464	TC1650464	NA	NA	NA	NA	-1.22745	0.00634176	NA	NA	8
A_55_P2003321	ENSMUST00000043711	ENSMUST00000043711	ENSMUST00000043711	NA	NA	NA	NA	-0.950946	0.00694819	NA	NA	8
A_65_P16796	Psd4	Pleckstrin and Sec7 domain containing 4	NM_177611	NA	NA	NA	NA	-1.09774	0.00161608	NA	NA	8
A_55_P1958976	Scarf1	Scavenger receptor class F, member 1	NM_001004157	NA	NA	NA	NA	-0.991215	0.0232274	NA	NA	8
A_55_P2120650	A_55_P2120650	Agilent Probe A_55_P2120650	A_55_P2120650	NA	NA	NA	NA	-0.705152	0.00582004	NA	NA	8
A_55_P2169039	Olfr558	Olfactory receptor 558	NM_147093	NA	NA	NA	NA	-0.724502	0.00188165	NA	NA	8
A_55_P2182886	TC1749692	TC1749692	TC1749692	NA	NA	NA	NA	1.7926	2.59e-05	NA	NA	8
A_55_P2054285	Fam178b	Family with sequence similarity 178, member B	NM_201365	NA	NA	NA	NA	-0.972677	0.0359445	NA	NA	8
A_55_P2078143	Otop1	Otopetrin 1	NM_172709	NA	NA	NA	NA	-1.37356	0.00186767	NA	NA	8
A_55_P2103324	Mknk2	MAP kinase-interacting serine/threonine kinase 2	ENSMUST00000105338	NA	NA	NA	NA	-0.648482	0.0344875	NA	NA	8
A_55_P2413094	D130079A08Rik	RIKEN cDNA D130079A08 gene	AK047857	NA	NA	NA	NA	1.32648	0.0116799	NA	NA	8
A_55_P2402781	B230216N24Rik	RIKEN cDNA B230216N24 gene	AK081411	NA	NA	NA	NA	-0.668089	0.00056928	NA	NA	8
A_55_P2462940	Taf1	TAF1 RNA polymerase II, TATA box binding protein (TBP)-associated factor	NM_001081008	NA	NA	NA	NA	-0.622185	0.0191481	NA	NA	8
A_66_P121116	Gm2090	Gene model 2090, (NCBI)	AK076896	NA	NA	NA	NA	0.690776	0.0445237	NA	NA	8
A_55_P2039056	A_55_P2039056	Agilent Probe A_55_P2039056	A_55_P2039056	NA	NA	NA	NA	-0.636646	0.0151418	NA	NA	8
A_51_P204402	Shcbp1	Shc SH2-domain binding protein 1	NM_011369	NA	NA	NA	NA	-0.945399	0.0208933	NA	NA	8
A_55_P2064180	Gm7167	Gene model 7167, (NCBI)	AK030033	NA	NA	NA	NA	-1.13531	0.00879504	NA	NA	8
A_51_P253652	A830012C17Rik	RIKEN cDNA A830012C17 gene	AK043612	NA	NA	NA	NA	-0.986017	0.00814225	NA	NA	8
A_55_P2098788	A_55_P2098788	Agilent Probe A_55_P2098788	A_55_P2098788	NA	NA	NA	NA	-0.798636	0.019486	NA	NA	8
A_55_P1996633	Lgsn	Lengsin, lens protein with glutamine synthetase domain	NM_153601	NA	NA	NA	NA	-1.19402	0.0147484	NA	NA	8
A_55_P2001518	Pde6h	Phosphodiesterase 6H, cGMP-specific, cone, gamma	NM_023898	NA	NA	NA	NA	-0.73916	0.00165471	NA	NA	8
A_66_P121285	Tgif2	TGFB-induced factor 2	NM_173396	NA	NA	NA	NA	-1.05791	0.0191481	NA	NA	8
A_55_P1986649	A_55_P1986649	Agilent Probe A_55_P1986649	A_55_P1986649	NA	NA	NA	NA	-0.608132	0.0208933	NA	NA	8
A_55_P2009918	Col4a4	Collagen, type IV, alpha 4	NM_007735	NA	NA	NA	NA	-0.727872	0.0388226	NA	NA	8
A_55_P2143923	Slc13a2	Solute carrier family 13 (sodium-dependent dicarboxylate transporter), member 2	NM_022411	NA	NA	NA	NA	-0.674195	0.0172362	NA	NA	8
A_55_P1974014	ENSMUST00000103322	ENSMUST00000103322	ENSMUST00000103322	NA	NA	NA	NA	-0.711328	0.00821147	NA	NA	8
A_55_P2360251	4930597G03Rik	RIKEN cDNA 4930597G03 gene	NR_045736	NA	NA	NA	NA	0.982962	0.0114111	NA	NA	8
A_55_P2098170	Olfr401	Olfactory receptor 401	NM_146706	-0.501287	0.0225173	NA	NA	NA	NA	NA	NA	8
A_55_P2100834	Gm505	Gene model 505, (NCBI)	NM_001111141	NA	NA	NA	NA	-0.673874	0.01594	NA	NA	8
A_55_P1990619	Gm97	Gene model 97, (NCBI)	NM_001033283	NA	NA	NA	NA	-0.68879	0.0280099	NA	NA	8
A_51_P185292	4930581F22Rik	RIKEN cDNA 4930581F22Rik	NR_029475	NA	NA	NA	NA	-0.513271	0.0377266	NA	NA	8
A_66_P114435	BC061212	CDNA sequence BC061212	NM_198667	NA	NA	NA	NA	0.574888	0.0345237	NA	NA	8
A_55_P2055158	Apod	Apolipoprotein D	NM_007470	NA	NA	NA	NA	-0.75754	0.0247693	NA	NA	8
A_55_P1978351	Apobec2	Apolipoprotein B editing complex 2	NM_009694	NA	NA	NA	NA	-0.656602	0.0339139	NA	NA	8
A_55_P2134326	TC1775682	TC1775682	TC1775682	NA	NA	NA	NA	-0.525964	0.041202	NA	NA	8
A_55_P2091943	Gm10375	Gene model 10375, (NCBI)	NM_001098269	NA	NA	NA	NA	-0.525378	0.0434855	NA	NA	8
A_55_P2092174	A_55_P2092174	Agilent Probe A_55_P2092174	A_55_P2092174	NA	NA	NA	NA	-1.10318	0.0112106	NA	NA	8
A_55_P2107864	NAP066857-1	NAP066857-1	NAP066857-1	NA	NA	NA	NA	-0.677786	0.0147484	NA	NA	8
A_55_P2114153	A_55_P2114153	Agilent Probe A_55_P2114153	A_55_P2114153	NA	NA	NA	NA	0.586854	0.0208933	NA	NA	8
A_52_P595871	Cyp1a2	Cytochrome P450, family 1, subfamily a, polypeptide 2	NM_009993	-0.761815	0.0443815	NA	NA	NA	NA	NA	NA	8
A_55_P2125738	Tas2r119	Taste receptor, type 2, member 119	NM_020503	NA	NA	NA	NA	0.503708	0.0125577	NA	NA	8
A_55_P2093528	ENSMUST00000048921	ENSMUST00000048921	ENSMUST00000048921	-0.624725	0.00781727	NA	NA	-0.543319	0.0250562	NA	NA	8
A_55_P2106720	Taar2	Trace amine-associated receptor 2	NM_001007266	-0.749069	0.0442203	NA	NA	NA	NA	NA	NA	8
A_55_P2107700	Vmn2r66	Vomeronasal 2 receptor 66	NM_001033878	-0.653258	0.00421838	NA	NA	NA	NA	NA	NA	8
A_55_P2175905	Wdr69	WD repeat domain 69	NM_027725	-0.704554	0.00340453	NA	NA	NA	NA	NA	NA	8
A_55_P2140338	Olfr1181	Olfactory receptor 1181	NM_001011816	0.899643	0.0229475	NA	NA	NA	NA	NA	NA	8
A_51_P391616	Agxt2l1	Alanine-glyoxylate aminotransferase 2-like 1	NM_027907	0.743586	0.00325758	NA	NA	NA	NA	NA	NA	9
A_55_P1976534	Clcnka	Chloride channel Ka	NM_024412	0.854414	0.026194	NA	NA	NA	NA	NA	NA	9
A_55_P2269819	Fam107a	Family with sequence similarity 107, member A	NM_183187	0.513383	0.00625994	NA	NA	NA	NA	NA	NA	9
A_55_P2090725	Abpa	Androgen binding protein alpha	NM_009596	-0.680576	0.0491045	NA	NA	NA	NA	NA	NA	9
A_55_P1978636	ENSMUST00000099035	ENSMUST00000099035	ENSMUST00000099035	-0.702573	0.0276807	NA	NA	-1.04574	0.00821147	NA	NA	9
A_55_P2165554	ENSMUST00000099046	ENSMUST00000099046	ENSMUST00000099046	NA	NA	NA	NA	-0.990136	0.0250562	NA	NA	9
A_55_P2093862	ENSMUST00000099042	ENSMUST00000099042	ENSMUST00000099042	NA	NA	NA	NA	-0.945444	0.0490695	NA	NA	9
A_55_P2138100	ENSMUST00000099050	ENSMUST00000099050	ENSMUST00000099050	-0.660449	0.0285985	NA	NA	-0.906775	0.0107457	NA	NA	9
A_55_P2138104	ENSMUST00000099050	ENSMUST00000099050	ENSMUST00000099050	-0.746902	0.0334363	NA	NA	-1.11851	0.00821147	NA	NA	9
A_55_P2465382	ENSMUST00000099683	ENSMUST00000099683	ENSMUST00000099683	-0.759162	0.0269515	NA	NA	-1.05803	0.00879504	NA	NA	9
A_66_P124164	ENSMUST00000099683	ENSMUST00000099683	ENSMUST00000099683	-0.732303	0.0228087	NA	NA	-0.963228	0.00991152	NA	NA	9
A_51_P239737	Pigr	Polymeric immunoglobulin receptor	NM_011082	NA	NA	NA	NA	NA	NA	-0.754184	0.0362065	10
A_51_P383774	Gngt1	Guanine nucleotide binding protein (G protein), gamma transducing activity polypeptide 1	NM_010314	NA	NA	NA	NA	NA	NA	-1.02469	0.0362065	10
A_52_P5190	Slc36a3	Solute carrier family 36 (proton/amino acid symporter), member 3	NM_172258	NA	NA	NA	NA	NA	NA	-0.552142	0.0397576	10
A_51_P258721	Tpsg1	Tryptase gamma 1	NM_012034	NA	NA	NA	NA	1.00807	0.00640565	-0.695111	0.0292486	10
A_55_P2052175	Olfr398	Olfactory receptor 398	NM_146710	NA	NA	NA	NA	NA	NA	-1.01323	0.0362065	10
A_55_P1977418	Ugt2b34	UDP glucuronosyltransferase 2 family, polypeptide B34	NM_153598	0.523457	0.0321064	NA	NA	NA	NA	NA	NA	10
A_55_P2206446	1700040G22Rik	RIKEN cDNA 1700040G22 gene	AK006657	0.899529	0.0213666	NA	NA	NA	NA	-1.06918	0.0145365	10
A_55_P2419171	A_55_P2419171	Agilent Probe A_55_P2419171	A_55_P2419171	-1.07043	0.00340453	NA	NA	NA	NA	NA	NA	10
A_66_P112974	Gm15821	Gene model 15821, (NCBI)	AK007825	0.965325	0.00454684	NA	NA	NA	NA	-0.953426	0.00875919	10
A_66_P114616	Gm13498	Gene model 13498, (NCBI)	NR_033595	NA	NA	NA	NA	NA	NA	-0.856791	0.0205496	10
A_55_P1955756	Pax9	Paired box gene 9	NM_011041	0.778167	0.034344	NA	NA	NA	NA	NA	NA	10
A_55_P2017247	Olfr915	Olfactory receptor 915	NM_146785	0.622415	0.0328936	NA	NA	NA	NA	NA	NA	10
A_55_P1978890	Skint3	Selection and upkeep of intraepithelial T cells 3	NM_001102474	NA	NA	NA	NA	NA	NA	-0.556181	0.0289423	10
A_52_P161488	Clec4e	C-type lectin domain family 4, member e	NM_019948	-0.900858	0.00188705	NA	NA	NA	NA	-1.10278	0.00130959	10
A_55_P1979927	Vps52	Vacuolar protein sorting 52 (yeast)	NM_172620	-0.640567	0.0337047	NA	NA	NA	NA	-0.983746	0.00786392	10
A_55_P2003713	Zscan4e	Zinc finger and SCAN domain containing 4E	NM_001161802	0.800766	0.0040468	0.638498	0.0193338	NA	NA	0.890139	0.00439558	10
A_55_P2134236	Foxa2	Forkhead box A2	NM_010446	1.28826	0.0109528	NA	NA	NA	NA	1.58881	0.00690793	10
A_55_P2126413	A_55_P2126413	Agilent Probe A_55_P2126413	A_55_P2126413	NA	NA	NA	NA	NA	NA	-0.944737	0.0341636	10
A_55_P1985318	Kif14	Kinesin family member 14	NM_001081258	NA	NA	NA	NA	NA	NA	0.989878	0.00436616	10
A_55_P2042849	Disc1	Disrupted in schizophrenia 1	ENSMUST00000122389	NA	NA	NA	NA	NA	NA	-0.656193	0.00808512	10
A_55_P1978987	Ifih1	Interferon induced with helicase C domain 1	NM_027835	NA	NA	NA	NA	NA	NA	0.553374	0.0430397	10
A_55_P2351300	A330094K24Rik	RIKEN cDNA A330094K24 gene	AK020726	NA	NA	NA	NA	NA	NA	0.567289	0.0430397	10
A_55_P1973878	L1Md-Gf21	L1 repeat, Gf subfamily, member 21	XR_141489	NA	NA	NA	NA	NA	NA	-0.94644	0.00907958	10
A_55_P2032209	Skint10	Selection and upkeep of intraepithelial T cells 10	ENSMUST00000068851	NA	NA	NA	NA	NA	NA	-0.571808	0.048896	10
A_55_P2072045	A_55_P2072045	Agilent Probe A_55_P2072045	A_55_P2072045	NA	NA	NA	NA	NA	NA	0.973759	0.0246189	10
A_51_P205326	Fam198a	Family with sequence similarity 198, member A	NM_177743	NA	NA	NA	NA	NA	NA	-0.546839	0.0405424	10
A_55_P1994769	Gpr174	G protein-coupled receptor 174	NM_001177781	NA	NA	NA	NA	NA	NA	0.729016	0.00690793	10
A_55_P2084092	Olfr667	Olfactory receptor 667	NM_147060	NA	NA	NA	NA	NA	NA	-1.31487	0.00566551	10
A_55_P2097998	1500017E21Rik	RIKEN cDNA 1500017E21Rik	AK005275	NA	NA	NA	NA	NA	NA	-0.613424	0.0207461	10
A_52_P486523	Fbxw16	F-box and WD-40 domain protein 16	NM_177070	NA	NA	NA	NA	NA	NA	-0.977342	0.0248176	10
A_55_P1953273	Gm3893	Gene model 3893, (NCBI)	NR_033506	NA	NA	NA	NA	0.893983	0.0158654	0.821601	0.0227802	10
A_55_P2096023	ENSMUST00000169242	ENSMUST00000169242	ENSMUST00000169242	NA	NA	NA	NA	0.804077	0.0276634	NA	NA	10
A_55_P2171066	LOC100861610	LOC100861610	XR_140625	NA	NA	NA	NA	0.640821	0.0486413	0.863126	0.010503	10
A_52_P425890	Slfn1	Schlafen 1	NM_011407	NA	NA	NA	NA	NA	NA	-0.742211	0.0478664	10
A_55_P2158176	Clca4	Chloride channel calcium activated 4	NM_139148	NA	NA	NA	NA	NA	NA	1.75961	0.0401017	10
A_51_P275268	4933421I07Rik	RIKEN cDNA 4933421I07 gene	NM_027702	NA	NA	NA	NA	NA	NA	0.574508	0.0100009	10
A_55_P1953172	Foxn1	Forkhead box N1	NM_008238	NA	NA	NA	NA	NA	NA	1.01208	0.0267763	10
A_66_P127438	C230057A21Rik	RIKEN cDNA C230057A21 gene	AK082498	NA	NA	NA	NA	NA	NA	0.606258	0.0134463	10
A_51_P298615	Lhx8	LIM homeobox protein 8	NM_010713	NA	NA	NA	NA	NA	NA	0.562983	0.0131146	10
A_52_P492081	Dusp16	Dual specificity phosphatase 16	NM_130447	NA	NA	NA	NA	NA	NA	-0.668185	0.0340107	10
A_52_P707807	ENSMUST00000048965	ENSMUST00000048965	ENSMUST00000048965	NA	NA	NA	NA	NA	NA	-0.980641	0.048896	10
A_55_P1965456	Onecut1	One cut domain, family member 1	NM_008262	NA	NA	NA	NA	NA	NA	-0.604331	0.00639563	10
A_55_P1979412	Olfr615	Olfactory receptor 615	NM_147080	NA	NA	NA	NA	NA	NA	0.802324	0.0176535	10
A_52_P332788	C130026I21Rik	RIKEN cDNA C130026I21 gene	AK016231	NA	NA	NA	NA	NA	NA	-0.542907	0.0201109	10
A_55_P2100209	Kif2c	Kinesin family member 2C	NM_134471	NA	NA	NA	NA	NA	NA	-0.890345	0.0289423	10
A_52_P661044	Ccr3	Chemokine (C-C motif) receptor 3	NM_009914	NA	NA	NA	NA	NA	NA	0.751786	0.0478664	10
A_55_P2100281	Defb30	Defensin beta 30	ENSMUST00000100490	NA	NA	NA	NA	NA	NA	0.509744	0.0412045	10
A_51_P327934	Rfx2	Regulatory factor X, 2 (influences HLA class II expression)	NM_009056	NA	NA	NA	NA	NA	NA	-0.997052	0.010503	10
A_52_P264790	Pdgfd	Platelet-derived growth factor, D polypeptide	NM_027924	NA	NA	NA	NA	NA	NA	-0.667075	0.00208543	10
A_55_P1985850	Timp1	Tissue inhibitor of metalloproteinase 1	NM_001044384	NA	NA	NA	NA	0.645944	0.0388226	-1.09683	0.0035956	10
A_55_P2039469	A_55_P2039469	Agilent Probe A_55_P2039469	A_55_P2039469	NA	NA	NA	NA	NA	NA	-1.01147	0.0134463	10
A_55_P2106608	ENSMUST00000097824	ENSMUST00000097824	ENSMUST00000097824	NA	NA	NA	NA	NA	NA	-1.5063	0.000180043	10
A_55_P2021059	A_55_P2021059	Agilent Probe A_55_P2021059	A_55_P2021059	NA	NA	NA	NA	NA	NA	-1.11971	0.0035956	10
A_55_P2175145	Gm10522	Gene model 10522, (NCBI)	AK154426	NA	NA	NA	NA	NA	NA	-0.812024	0.0340107	10
A_52_P133538	BC048502	CDNA sequence BC048502	NM_177631	NA	NA	NA	NA	NA	NA	-1.12949	0.00399198	10
A_55_P1976655	Fgf23	Fibroblast growth factor 23	NM_022657	NA	NA	NA	NA	NA	NA	1.05097	0.00639563	10
A_55_P1994519	Tpd52l2	Tumor protein D52-like 2	NM_025482	NA	NA	NA	NA	NA	NA	-0.539723	0.0140565	10
A_66_P129355	ENSMUST00000176020	ENSMUST00000176020	ENSMUST00000176020	NA	NA	NA	NA	NA	NA	-0.542974	0.0100968	10
A_55_P2008815	Rrm2b	Ribonucleotide reductase M2 B (TP53 inducible)	NM_199476	NA	NA	NA	NA	NA	NA	0.597809	0.00436616	10
A_55_P2072771	Cd3g	CD3 antigen, gamma polypeptide	NM_009850	NA	NA	NA	NA	NA	NA	1.29017	0.0207461	10
A_55_P2086628	ENSMUST00000059110	ENSMUST00000059110	ENSMUST00000059110	NA	NA	NA	NA	NA	NA	-0.790567	0.0270867	10
A_55_P1959591	Gm9886	Gene model 9886, (NCBI)	AK039310	NA	NA	NA	NA	NA	NA	-0.949716	0.00979653	10
A_55_P2009622	S100pbp	S100P binding protein	NM_029036	NA	NA	NA	NA	NA	NA	-0.714505	0.00409687	10
A_55_P2037873	A_55_P2037873	Agilent Probe A_55_P2037873	A_55_P2037873	NA	NA	NA	NA	NA	NA	1.22804	0.00334663	10
A_55_P2167086	BC049730	CDNA sequence BC049730	NM_199150	NA	NA	NA	NA	NA	NA	1.22591	0.00639563	10
A_51_P389834	Zpld1	Zona pellucida like domain containing 1	NM_178720	NA	NA	NA	NA	NA	NA	0.548105	0.00895477	10
A_51_P230324	Efcab3	EF-hand calcium binding domain 3	NM_001081046	NA	NA	NA	NA	NA	NA	-0.775939	0.0256917	10
A_55_P1973904	AI606181	Expressed sequence AI606181	BC116839	NA	NA	NA	NA	NA	NA	-0.807912	0.00690793	10
A_55_P2124336	Olfr1318	Olfactory receptor 1318	NM_001011802	NA	NA	NA	NA	NA	NA	-1.33695	0.0355544	10
A_55_P2269988	5930438M14	Hypothetical protein 5930438M14	NR_046158	NA	NA	NA	NA	NA	NA	0.94725	0.0243092	10
A_52_P529660	Lrrc52	Leucine rich repeat containing 52	NM_001013382	NA	NA	NA	NA	NA	NA	-1.04152	0.0098453	10
A_55_P1992031	Dydc2	DPY30 domain containing 2	NM_027717	NA	NA	NA	NA	NA	NA	-0.758165	0.0161883	10
A_55_P2112504	Kcnv2	Potassium channel, subfamily V, member 2	NM_183179	NA	NA	NA	NA	NA	NA	1.43645	0.00130959	10
A_55_P2423393	4932416J16Rik	RIKEN cDNA 4932416J16 gene	AK016528	NA	NA	NA	NA	NA	NA	-1.15302	0.0317926	10
A_55_P2019670	Nps	Neuropeptide S	NM_001163611	NA	NA	NA	NA	NA	NA	0.528175	0.021408	10
A_55_P2180695	Olfr849	Olfactory receptor 849	NM_146527	NA	NA	NA	NA	NA	NA	-1.24702	0.032467	10
A_55_P1968508	A_55_P1968508	Agilent Probe A_55_P1968508	A_55_P1968508	NA	NA	NA	NA	NA	NA	0.59247	0.0479087	10
A_52_P279110	9130019P16Rik	RIKEN cDNA 9130019P16 gene	AK018637	NA	NA	NA	NA	NA	NA	0.790463	0.0141705	10
A_55_P2053384	Olfr1	Olfactory receptor 1	NM_146921	NA	NA	NA	NA	NA	NA	-1.11494	0.026553	10
A_55_P2184889	A_55_P2184889	Agilent Probe A_55_P2184889	A_55_P2184889	NA	NA	NA	NA	NA	NA	-1.70049	0.0136783	10
A_55_P2036794	DV655295	DV655295	DV655295	NA	NA	NA	NA	NA	NA	1.34814	0.026553	10
A_55_P2386849	AU023639	Expressed sequence AU023639	BG081747	NA	NA	NA	NA	NA	NA	1.00669	0.0196535	10
A_55_P2294109	1700047E10Rik	RIKEN cDNA 1700047E10 gene	AK006704	NA	NA	NA	NA	NA	NA	1.14606	0.0362065	10
A_66_P106948	Gm9926	Gene model 9926, (NCBI)	NR_040528	NA	NA	NA	NA	NA	NA	1.92163	0.031218	10
A_66_P137909	2900002K06Rik	RIKEN cDNA 2900002K06 gene	NR_033561	NA	NA	NA	NA	NA	NA	0.524531	0.0430397	10
A_52_P212756	Tor1aip2	Torsin A interacting protein 2	NM_172843	NA	NA	NA	NA	NA	NA	-0.64259	0.048896	10
A_55_P1989481	TC1719305	TC1719305	TC1719305	NA	NA	NA	NA	NA	NA	-0.635758	0.0222741	10
A_55_P1954653	Ccdc63	Coiled-coil domain containing 63	NM_183307	NA	NA	NA	NA	NA	NA	0.592837	0.0294662	10
A_55_P2134381	Olfr231	Olfactory receptor 231	NM_001005520	NA	NA	NA	NA	NA	NA	0.553139	0.021802	10
A_55_P1975718	Skint7	Selection and upkeep of intraepithelial T cells 7	NM_001142775	NA	NA	NA	NA	NA	NA	0.813383	0.00875919	10
A_55_P2092720	TC1778257	TC1778257	TC1778257	NA	NA	NA	NA	NA	NA	1.49368	0.0205496	10
A_52_P318073	NAP102625-1	NAP102625-1	NAP102625-1	NA	NA	NA	NA	NA	NA	-0.690633	0.0362065	10
A_66_P110623	Gm614	Gene model 614, (NCBI)	NM_001033362	NA	NA	NA	NA	NA	NA	-0.582463	0.0191363	10
A_52_P413394	Ppef2	Protein phosphatase, EF hand calcium-binding domain 2	NM_011148	NA	NA	NA	NA	NA	NA	-0.88498	0.0210979	10
A_51_P266958	Nr1i2	Nuclear receptor subfamily 1, group I, member 2	NM_010936	NA	NA	NA	NA	NA	NA	-1.06146	0.00907958	10
A_55_P2120882	Cldn24	Claudin 24	NM_001111318	NA	NA	NA	NA	NA	NA	-0.964592	0.00910261	10
A_55_P1976614	Olfr357	Olfactory receptor 357	NM_146623	NA	NA	NA	NA	NA	NA	-0.869693	0.0098453	10
A_55_P2177073	A_55_P2177073	Agilent Probe A_55_P2177073	A_55_P2177073	NA	NA	NA	NA	NA	NA	-1.12448	0.00639563	10
A_55_P2074917	A_55_P2074917	Agilent Probe A_55_P2074917	A_55_P2074917	NA	NA	NA	NA	NA	NA	-0.915635	0.00130959	10
A_66_P121137	Idi2	Isopentenyl-diphosphate delta isomerase 2	NM_177197	NA	NA	NA	NA	NA	NA	0.984096	0.0341636	10
A_55_P2131060	9530053H05Rik	RIKEN cDNA 9530053H05 gene	AK020608	NA	NA	NA	NA	NA	NA	-0.544943	0.0140716	10
A_55_P2076355	Gm9502	Gene model 9502, (NCBI)	AK041677	NA	NA	NA	NA	NA	NA	-0.948848	0.0475858	10
A_52_P7221	TC1600221	TC1600221	TC1600221	NA	NA	NA	NA	NA	NA	-0.548088	0.0098453	10
A_55_P2088780	1810009J06Rik	RIKEN cDNA 1810009J06 gene	ENSMUST00000076638	NA	NA	NA	NA	NA	NA	-0.786398	0.0119499	10
A_51_P383530	Mpzl3	Myelin protein zero-like 3	NM_176993	NA	NA	NA	NA	NA	NA	-0.91397	0.0336187	10
A_55_P1954361	NAP018620-001	NAP018620-001	NAP018620-001	NA	NA	NA	NA	NA	NA	-1.28954	0.00722751	10
A_55_P2009225	Cd34	CD34 antigen	NM_133654	NA	NA	NA	NA	NA	NA	-0.502483	0.0140565	10
A_51_P257841	1700034I23Rik	RIKEN cDNA 1700034I23 gene	NR_045380	NA	NA	NA	NA	NA	NA	-0.811105	0.0156547	10
A_55_P1963915	A_55_P1963915	Agilent Probe A_55_P1963915	A_55_P1963915	NA	NA	NA	NA	NA	NA	-0.677076	0.00639563	10
A_55_P2131683	Mical2	Microtubule associated monoxygenase, calponin and LIM domain containing 2	NM_001193305	NA	NA	NA	NA	NA	NA	-0.520418	0.00409687	10
A_52_P164695	Nsun6	NOL1/NOP2/Sun domain family 6	NM_028950	NA	NA	NA	NA	NA	NA	-0.541581	0.00487231	10
A_55_P2092526	Tgif1	TG interacting factor 1	NM_001164075	NA	NA	NA	NA	NA	NA	-0.589396	0.0035956	10
A_51_P490955	Zfp784	Zinc finger protein 784	NM_001039532	NA	NA	NA	NA	NA	NA	-0.864425	0.00130959	10
A_55_P2312741	AU046084	Expressed sequence AU046084	BG072043	NA	NA	NA	NA	NA	NA	-0.788097	0.00208543	10
A_51_P369762	Nmrk2	Nicotinamide riboside kinase 2	NM_027120	NA	NA	NA	NA	NA	NA	-0.594571	0.0361025	10
A_55_P2020410	Mapk8	Mitogen activated protein kinase 8	NM_016700	NA	NA	NA	NA	NA	NA	-0.619853	0.0035956	10
A_55_P2376856	G630030J09Rik	RIKEN cDNA G630030J09 gene	AK090265	NA	NA	NA	NA	NA	NA	-0.77504	0.0362065	10
A_55_P2318090	Amy2a4	Amylase 2a4	NM_001160150	NA	NA	NA	NA	NA	NA	-0.979541	0.00690793	10
A_55_P2033947	Fnd3c2	Fibronectin type III domain containing 3C2	NM_001033424	NA	NA	NA	NA	NA	NA	1.67437	0.0317926	10
A_55_P1999287	ENSMUST00000047308	ENSMUST00000047308	ENSMUST00000047308	NA	NA	NA	NA	NA	NA	-1.03499	0.021408	10
A_55_P2083700	Adam33	A disintegrin and metallopeptidase domain 33	AK086734	NA	NA	NA	NA	NA	NA	-0.613644	0.00989153	10
A_55_P2064702	Lrrc31	Leucine rich repeat containing 31	XR_002334	NA	NA	NA	NA	NA	NA	-0.654115	0.0176599	10
A_51_P408071	Kntc1	Kinetochore associated 1	NM_001042421	NA	NA	NA	NA	NA	NA	-0.869395	0.0289423	10
A_55_P2017755	Aldh16a1	Aldehyde dehydrogenase 16 family, member A1	AK164374	NA	NA	NA	NA	NA	NA	-1.08049	0.0119499	10
A_52_P597791	Robo2	Roundabout homolog 2 (Drosophila)	BC055333	NA	NA	NA	NA	NA	NA	-0.546122	0.00327666	10
A_55_P2007326	Cyp2a4	Cytochrome P450, family 2, subfamily a, polypeptide 4	NM_009997	NA	NA	NA	NA	NA	NA	-0.712866	0.023106	10
A_55_P2256388	4930467D21Rik	RIKEN cDNA 4930467D21 gene	NR_045981	NA	NA	NA	NA	NA	NA	-0.643079	0.0156547	10
A_55_P2129442	ENSMUST00000080872	ENSMUST00000080872	ENSMUST00000080872	NA	NA	NA	NA	NA	NA	-0.557704	0.0165844	10
A_55_P2160416	Acoxl	Acyl-Coenzyme A oxidase-like	NM_028765	NA	NA	NA	NA	NA	NA	-0.575565	0.0271651	10
A_55_P2352737	5830406C21Rik	RIKEN cDNA 5830406C21 gene	AK019999	NA	NA	NA	NA	NA	NA	-0.946911	0.0306861	10
A_52_P875976	Gm7607	Gene model 7607, (NCBI)	AK027968	NA	NA	NA	NA	NA	NA	0.706742	0.00416378	10
A_55_P2118876	ENSMUST00000103423	ENSMUST00000103423	ENSMUST00000103423	NA	NA	NA	NA	NA	NA	-1.31173	0.0035956	10
A_55_P2200034	Dleu2	Deleted in lymphocytic leukemia, 2	AK162803	NA	NA	NA	NA	NA	NA	-0.67871	0.0362065	10
A_55_P2089520	Col10a1	Collagen, type X, alpha 1	NM_009925	NA	NA	NA	NA	NA	NA	0.626899	0.0207461	10
A_55_P2410826	1700080F18Rik	RIKEN cDNA 1700080F18 gene	AK006954	NA	NA	NA	NA	NA	NA	-0.893544	0.00566551	10
A_55_P2173862	Gm7616	Gene model 7616, (NCBI)	NM_001101600	NA	NA	0.860108	0.0201008	NA	NA	NA	NA	10
A_66_P105298	Gm5091	Gene model 5091, (NCBI)	NR_046164	NA	NA	NA	NA	NA	NA	-1.08845	0.0207297	10
A_55_P2062246	Tgtp2	T cell specific GTPase 2	NM_001145164	NA	NA	NA	NA	NA	NA	-1.03139	0.0340107	11
A_51_P209122	Agr2	Anterior gradient 2 (Xenopus laevis)	NM_011783	NA	NA	NA	NA	NA	NA	0.511134	0.0192947	11
A_55_P2025735	Adam7	A disintegrin and metallopeptidase domain 7	NM_007402	NA	NA	NA	NA	NA	NA	0.580301	0.0362065	11
A_55_P2186752	Olfr305	Olfactory receptor 305	NM_146616	NA	NA	NA	NA	NA	NA	-0.812574	0.0459126	11
A_55_P2337500	9530052C20Rik	RIKEN cDNA 9530052C20 gene	AK085299	NA	NA	NA	NA	NA	NA	0.590777	0.0259604	11
A_55_P2289235	BC046401	CDNA sequence BC046401	BC046401	-0.596304	0.0347576	NA	NA	NA	NA	NA	NA	11
A_51_P104681	Krtap16-8	Keratin associated protein 16-8	NM_130856	NA	NA	-0.513357	0.0304272	NA	NA	NA	NA
A_51_P107053	Ubqln3	Ubiquilin 3	NM_198623	NA	NA	NA	NA	-0.5928	0.0339139	NA	NA
